# Supplementary material for: N-dodecanoyl-homoserine lactone influences the levels of thiol and proteins related to oxidation-reduction process in Salmonella
Source: PLoS One. 2018 Oct 10;13(10):e0204673. doi: 10.1371/journal.pone.0204673 (PMC6179229; doi:10.1371/journal.pone.0204673)
Supplement: S1 Table — (XLSX) [file pone.0204673.s001.xlsx]

## Sheet: Fatty acids
Classification	Fatty acids	Time (h)
		4								6								7								12								36
		Control				C12-HSL				Control				C12-HSL				Control				C12-HSL				Control				C12-HSL				Control				C12-HSL
		Replicate 1	Replicate 2	Replicate 3		Replicate 1	Replicate 2	Replicate 3		Replicate 1	Replicate 2	Replicate 3		Replicate 1	Replicate 2	Replicate 3		Replicate 1	Replicate 2	Replicate 3		Replicate 1	Replicate 2	Replicate 3		Replicate 1	Replicate 2	Replicate 3		Replicate 1	Replicate 2	Replicate 3		Replicate 1	Replicate 2	Replicate 3		Replicate 1	Replicate 2	Replicate 3
Saturated	12:00:00	4.91	4.77	4.72		4.47	4.83	4.87		4.66	4.78	4.63		4.60	4.60	4.64		4.37	4.58	4.43		4.62	4.68	4.64		4.29	4.34	4.31		4.24	4.33	4.57		4.49	4.47	4.55		4.53	4.50	4.46
	14:00:00	6.34	6.88	6.83		6.89	6.92	6.75		9.17	9.35	9.10		9.18	9.18	9.28		9.76	9.91	9.78		10.10	10.17	10.37		11.01	10.90	11.20		11.06	11.36	11.96		11.83	11.60	12.10		12.08	12.06	12.16
	16:00:00	35.41	35.16	34.94		35.81	34.16	34.31		36.48	36.35	36.00		35.69	35.65	35.65		36.86	36.50	36.76		36.62	36.71	36.70		37.82	37.64	37.69		37.53	37.67	37.69		38.16	38.02	38.10		37.89	38.07	37.66
	18:00:00	0.47	0.68	0.60		0.76	0.52	0.94		0.53	0.49	0.49		0.47	0.47	0.51		0.55	0.52	0.51		0.48	0.46	0.48		0.46	0.48	0.46		0.47	0.49	0.41		0.49	0.46	0.46		0.46	0.50	0.45
	19:00:00	0.58	0.44	0.45		0.47	0.55	0.47		0.60	0.51	0.44		0.48	0.49	0.49		0.47	0.41	0.44		0.47	0.47	0.50		0.34	0.34	0.35		0.34	0.39	0.50		0.47	0.47	0.44		0.47	0.54	0.44
Cyclopropane	17:0 cyclo ɷ7c	15.89	15.28	15.38		14.43	14.23	14.63		15.88	16.97	17.07		17.11	17.27	17.17		16.62	17.26	16.73		16.89	17.06	16.64		17.66	17.41	17.14		17.41	17.10	16.17		16.53	16.41	16.19		16.50	15.69	16.47
	19:0 cyclo ɷ8c	10.79	11.25	11.60		9.06	8.88	10.33		14.76	14.91	15.88		15.29	15.52	15.54		16.75	16.55	16.93		16.00	16.07	15.56		16.91	16.89	16.81		17.20	16.46	15.35		14.38	14.42	14.6		14.51	14.24	14.87
Monounsaturated	16:1 ɷ6c/16:1 ɷ7c	3.05	2.72	2.83		3.64	3.71	3.33		0.80	0.91	0.69		0.81	0.83	0.83		0.77	0.73	0.74		0.77	0.65	0.68		0.51	0.57	0.52		0.46	0.57	0.69		0.81	0.88	0.61		0.70	0.79	0.62
	17:1 ɷ7c	0.00	0.00	0.00		0.00	0.00	0.00		0.35	0.33	0.26		0.28	0.28	0.23		0.28	0.23	0.20		0.28	0.29	0.34		0.21	0.24	0.23		0.23	0.30	0.27		0.30	0.27	0.27		0.28	0.33	0.28
	18:1 ɷ6c/18:1 ɷ7c	12.08	12.28	12.47		14.97	15.13	14.69		2.89	3.34	3.07		3.41	3.29	3.23		2.24	2.15	2.25		2.29	2.31	2.29		1.40	1.44	1.34		1.43	1.41	1.56		1.27	1.46	1.09		1.18	1.33	1.17
	18:1 ɷ7c 11-methyl	0.71	0.82	0.75		0.58	0.76	0.79		1.10	0.86	0.83		0.83	0.81	0.84		0.79	0.71	0.78		0.78	0.81	0.93		0.52	0.58	0.61		0.58	0.62	0.87		0.81	0.83	0.85		0.82	0.95	0.81
Polyunsaturated	20:2 ɷ6,9c	0.59	0.69	0.46		0.53	0.55	0.43		1.08	0.75	0.70		0.72	0.73	0.67		0.58	0.56	0.60		0.64	0.61	0.81		0.68	0.75	0.82		0.53	0.48	0.69		0.68	0.69	0.70		0.70	0.60	0.72
Hydroxy	18:1 2OH	0.00	0.00	0.00		0.00	0.00	0.00		0.34	0.31	0.39		0.28	0.27	0.38		0.27	0.23	0.23		0.22	0.29	0.29		0.19	0.23	0.17		0.18	0.23	0.31		0.24	0.37	0.27		0.31	0.32	0.26
Unresolved	14:0 3OH/16:1 iso I	8.23	7.83	8.08		7.60	8.70	7.60		10.09	8.95	9.48		9.86	9.61	9.53		8.75	8.81	8.67		8.91	8.42	8.72		7.27	7.43	7.52		7.56	7.72	7.83		8.41	8.65	8.67		8.54	8.82	8.61
	18:0 anteiso/18:2 ɷ6,9c	0.95	1.20	0.89		0.79	1.07	0.86		1.00	0.91	0.75		0.77	0.80	0.77		0.74	0.64	0.72		0.73	0.77	0.81		0.56	0.61	0.64		0.60	0.67	0.87		0.88	0.84	0.87		0.83	0.95	0.78
	19:1 ɷ6c/19:1 ɷ7c/19:0 cyclo	0.00	0.00	0.00		0.00	0.00	0.00		0.28	0.29	0.22		0.21	0.22	0.23		0.20	0.21	0.22		0.21	0.23	0.25		0.17	0.17	0.19		0.17	0.19	0.26		0.24	0.18	0.22		0.21	0.29	0.23
