# Supplementary material for: N-dodecanoyl-homoserine lactone influences the levels of thiol and proteins related to oxidation-reduction process in Salmonella
Source: PLoS One. 2018 Oct 10;13(10):e0204673. doi: 10.1371/journal.pone.0204673 (PMC6179229; doi:10.1371/journal.pone.0204673)
Supplement: S2 Table — MM = molecular mass;pI = isoeletric point;TIC = total ion current;Mascot = Mascot software (version 2.4.0; Matrix Science, United Kingdom);Scaffold = Scaffold software (version 4.7.2; Proteome Software, USA). (XLSX) [file pone.0204673.s002.xlsx]

## Sheet: Planilha2
Time (h)	Biological sample category	Biological sample name	Organism	Gene	Gene name	Protein	Protein name	MM (KDa)	pI	Score (Mascot)	% coverage (Mascot)	Exclusive unique peptide count (Scaffold)	Exclusive spectrum count (Scaffold)	% best peptide identification probability (Scaffold)	% sequence coverage (Scaffold)	Peptide sequence	% Protein identification probability (Scaffold)	TIC normalized by sum total of TIC (Scaffold)	Total spectra (%) (Scaffold)
4	Controle	46	Salmonella enterica serovar Enteritidis	sefA	sefA	Fimbrial protein	P12061	16524	9.65	1923	61	5	22	99.7	50.3	GASVSGGVATVPFVDGQGQPVFR	100	2699.8	2.28
4	Controle	46	Salmonella enterica serovar Enteritidis	sefA	sefA	Fimbrial protein	P12061					5	22	99.7	50.3	GRIQGANINDQANTGIDGLAGWR	100		2.28
4	Controle	46	Salmonella enterica serovar Enteritidis	sefA	sefA	Fimbrial protein	P12061					5	22	99.7	50.3	IQGANINDQANTGIDGLAGWR	100		2.28
4	Controle	46	Salmonella enterica serovar Enteritidis	sefA	sefA	Fimbrial protein	P12061					5	22	99.7	50.3	VASSQETLNVPVTTFGK	100		2.28
4	Controle	46	Salmonella enterica serovar Enteritidis	sefA	sefA	Fimbrial protein	P12061					5	22	99.7	50.3	VGTLSITATGPHNSVSIAGK	100		2.28
4	Controle	47	Salmonella enterica serovar Enteritidis	sefA	sefA	Fimbrial protein	P12061	16524	9.65	1766	50	5	19	99.7	50.3	GASVSGGVATVPFVDGQGQPVFR	100	3095.5	1.94
4	Controle	47	Salmonella enterica serovar Enteritidis	sefA	sefA	Fimbrial protein	P12061					5	19	99.7	50.3	GRIQGANINDQANTGIDGLAGWR	100		1.94
4	Controle	47	Salmonella enterica serovar Enteritidis	sefA	sefA	Fimbrial protein	P12061					5	19	99.7	50.3	IQGANINDQANTGIDGLAGWR	100		1.94
4	Controle	47	Salmonella enterica serovar Enteritidis	sefA	sefA	Fimbrial protein	P12061					5	19	99.7	50.3	VASSQETLNVPVTTFGK	100		1.94
4	Controle	47	Salmonella enterica serovar Enteritidis	sefA	sefA	Fimbrial protein	P12061					5	19	99.7	50.3	VGTLSITATGPHNSVSIAGK	100		1.94
4	Controle	48	Salmonella enterica serovar Enteritidis	sefA	sefA	Fimbrial protein	P12061	16524	9.65	2562	61	5	32	99.7	50.3	GASVSGGVATVPFVDGQGQPVFR	100	2897.65	3.67
4	Controle	48	Salmonella enterica serovar Enteritidis	sefA	sefA	Fimbrial protein	P12061					5	32	99.7	50.3	GRIQGANINDQANTGIDGLAGWR	100		3.67
4	Controle	48	Salmonella enterica serovar Enteritidis	sefA	sefA	Fimbrial protein	P12061					5	32	99.7	50.3	IQGANINDQANTGIDGLAGWR	100		3.67
4	Controle	48	Salmonella enterica serovar Enteritidis	sefA	sefA	Fimbrial protein	P12061					5	32	99.7	50.3	VASSQETLNVPVTTFGK	100		3.67
4	Controle	48	Salmonella enterica serovar Enteritidis	sefA	sefA	Fimbrial protein	P12061					5	32	99.7	50.3	VGTLSITATGPHNSVSIAGK	100		3.67
4	Tratado	49	Salmonella enterica serovar Enteritidis	sefA	sefA	Fimbrial protein	P12061	16524	9.65	2235	61	5	26	99.7	50.3	GASVSGGVATVPFVDGQGQPVFR	100	6557.55	3.75
4	Tratado	49	Salmonella enterica serovar Enteritidis	sefA	sefA	Fimbrial protein	P12061					5	26	99.7	50.3	GRIQGANINDQANTGIDGLAGWR	100		3.75
4	Tratado	49	Salmonella enterica serovar Enteritidis	sefA	sefA	Fimbrial protein	P12061					5	26	99.7	50.3	IQGANINDQANTGIDGLAGWR	100		3.75
4	Tratado	49	Salmonella enterica serovar Enteritidis	sefA	sefA	Fimbrial protein	P12061					5	26	99.7	50.3	VASSQETLNVPVTTFGK	100		3.75
4	Tratado	49	Salmonella enterica serovar Enteritidis	sefA	sefA	Fimbrial protein	P12061					5	26	99.7	50.3	VGTLSITATGPHNSVSIAGK	100		3.75
4	Tratado	50	Salmonella enterica serovar Enteritidis	sefA	sefA	Fimbrial protein	P12061	16524	9.65	1627	50	5	20	99.7	50.3	GASVSGGVATVPFVDGQGQPVFR	100	6445.3	3.15
4	Tratado	50	Salmonella enterica serovar Enteritidis	sefA	sefA	Fimbrial protein	P12061					5	20	99.7	50.3	GRIQGANINDQANTGIDGLAGWR	100		3.15
4	Tratado	50	Salmonella enterica serovar Enteritidis	sefA	sefA	Fimbrial protein	P12061					5	20	99.7	50.3	IQGANINDQANTGIDGLAGWR	100		3.15
4	Tratado	50	Salmonella enterica serovar Enteritidis	sefA	sefA	Fimbrial protein	P12061					5	20	99.7	50.3	VASSQETLNVPVTTFGK	100		3.15
4	Tratado	50	Salmonella enterica serovar Enteritidis	sefA	sefA	Fimbrial protein	P12061					5	20	99.7	50.3	VGTLSITATGPHNSVSIAGK	100		3.15
4	Tratado	51	Salmonella enterica serovar Enteritidis	sefA	sefA	Fimbrial protein	P12061	16524	9.65	1173	50	5	15	99.7	50.3	GASVSGGVATVPFVDGQGQPVFR	100	6669.8	2.76
4	Tratado	51	Salmonella enterica serovar Enteritidis	sefA	sefA	Fimbrial protein	P12061					5	15	99.7	50.3	GRIQGANINDQANTGIDGLAGWR	100		2.76
4	Tratado	51	Salmonella enterica serovar Enteritidis	sefA	sefA	Fimbrial protein	P12061					5	15	99.7	50.3	IQGANINDQANTGIDGLAGWR	100		2.76
4	Tratado	51	Salmonella enterica serovar Enteritidis	sefA	sefA	Fimbrial protein	P12061					5	15	99.7	50.3	VASSQETLNVPVTTFGK	100		2.76
4	Tratado	51	Salmonella enterica serovar Enteritidis	sefA	sefA	Fimbrial protein	P12061					5	15	99.7	50.3	VGTLSITATGPHNSVSIAGK	100		2.76
6	Controle	52	Salmonella enterica serovar Enteritidis	sefA	sefA	Fimbrial protein	P12061	16524	9.65	1619	50	5	23	99.7	50.3	GASVSGGVATVPFVDGQGQPVFR	100	2685.4	4.94
6	Controle	52	Salmonella enterica serovar Enteritidis	sefA	sefA	Fimbrial protein	P12061					5	23	99.7	50.3	GRIQGANINDQANTGIDGLAGWR	100		4.94
6	Controle	52	Salmonella enterica serovar Enteritidis	sefA	sefA	Fimbrial protein	P12061					5	23	99.7	50.3	IQGANINDQANTGIDGLAGWR	100		4.94
6	Controle	52	Salmonella enterica serovar Enteritidis	sefA	sefA	Fimbrial protein	P12061					5	23	99.7	50.3	VASSQETLNVPVTTFGK	100		4.94
6	Controle	52	Salmonella enterica serovar Enteritidis	sefA	sefA	Fimbrial protein	P12061					5	23	99.7	50.3	VGTLSITATGPHNSVSIAGK	100		4.94
6	Controle	53	Salmonella enterica serovar Enteritidis	sefA	sefA	Fimbrial protein	P12061	16524	9.65	3077	49	4	47	99.7	49.1	GASVSGGVATVPFVDGQGQPVFR	100	2842.35	5.98
6	Controle	53	Salmonella enterica serovar Enteritidis	sefA	sefA	Fimbrial protein	P12061					4	47	99.7	49.1	IQGANINDQANTGIDGLAGWR	100		5.98
6	Controle	53	Salmonella enterica serovar Enteritidis	sefA	sefA	Fimbrial protein	P12061					4	47	99.7	49.1	VASSQETLNVPVTTFGK	100		5.98
6	Controle	53	Salmonella enterica serovar Enteritidis	sefA	sefA	Fimbrial protein	P12061					4	47	99.7	49.1	VGTLSITATGPHNSVSIAGK	100		5.98
6	Controle	54	Salmonella enterica serovar Enteritidis	sefA	sefA	Fimbrial protein	P12061	16524	9.65	2636	61	5	33	99.7	50.3	GASVSGGVATVPFVDGQGQPVFR	100	2999.3	4.15
6	Controle	54	Salmonella enterica serovar Enteritidis	sefA	sefA	Fimbrial protein	P12061					5	33	99.7	50.3	GRIQGANINDQANTGIDGLAGWR	100		4.15
6	Controle	54	Salmonella enterica serovar Enteritidis	sefA	sefA	Fimbrial protein	P12061					5	33	99.7	50.3	IQGANINDQANTGIDGLAGWR	100		4.15
6	Controle	54	Salmonella enterica serovar Enteritidis	sefA	sefA	Fimbrial protein	P12061					5	33	99.7	50.3	VASSQETLNVPVTTFGK	100		4.15
6	Controle	54	Salmonella enterica serovar Enteritidis	sefA	sefA	Fimbrial protein	P12061					5	33	99.7	50.3	VGTLSITATGPHNSVSIAGK	100		4.15
6	Tratado	55	Salmonella enterica serovar Enteritidis	sefA	sefA	Fimbrial protein	P12061	16524	9.65	2636	50	5	27	99.7	50.3	GASVSGGVATVPFVDGQGQPVFR	100	2791.6	2.79
6	Tratado	55	Salmonella enterica serovar Enteritidis	sefA	sefA	Fimbrial protein	P12061					5	27	99.7	50.3	GRIQGANINDQANTGIDGLAGWR	100		2.79
6	Tratado	55	Salmonella enterica serovar Enteritidis	sefA	sefA	Fimbrial protein	P12061					5	27	99.7	50.3	IQGANINDQANTGIDGLAGWR	100		2.79
6	Tratado	55	Salmonella enterica serovar Enteritidis	sefA	sefA	Fimbrial protein	P12061					5	27	99.7	50.3	VASSQETLNVPVTTFGK	100		2.79
6	Tratado	55	Salmonella enterica serovar Enteritidis	sefA	sefA	Fimbrial protein	P12061					5	27	99.7	50.3	VGTLSITATGPHNSVSIAGK	100		2.79
6	Tratado	56	Salmonella enterica serovar Enteritidis	sefA	sefA	Fimbrial protein	P12061	16524	9.65	1434	50	5	20	99.7	50.3	GASVSGGVATVPFVDGQGQPVFR	100	2480.4	2.9
6	Tratado	56	Salmonella enterica serovar Enteritidis	sefA	sefA	Fimbrial protein	P12061					5	20	99.7	50.3	GRIQGANINDQANTGIDGLAGWR	100		2.9
6	Tratado	56	Salmonella enterica serovar Enteritidis	sefA	sefA	Fimbrial protein	P12061					5	20	99.7	50.3	IQGANINDQANTGIDGLAGWR	100		2.9
6	Tratado	56	Salmonella enterica serovar Enteritidis	sefA	sefA	Fimbrial protein	P12061					5	20	99.7	50.3	VASSQETLNVPVTTFGK	100		2.9
6	Tratado	56	Salmonella enterica serovar Enteritidis	sefA	sefA	Fimbrial protein	P12061					5	20	99.7	50.3	VGTLSITATGPHNSVSIAGK	100		2.9
6	Tratado	57	Salmonella enterica serovar Enteritidis	sefA	sefA	Fimbrial protein	P12061	16524	9.65	2886	61	5	31	99.7	50.3	GASVSGGVATVPFVDGQGQPVFR	100	2636	3.56
6	Tratado	57	Salmonella enterica serovar Enteritidis	sefA	sefA	Fimbrial protein	P12061					5	31	99.7	50.3	GRIQGANINDQANTGIDGLAGWR	100		3.56
6	Tratado	57	Salmonella enterica serovar Enteritidis	sefA	sefA	Fimbrial protein	P12061					5	31	99.7	50.3	IQGANINDQANTGIDGLAGWR	100		3.56
6	Tratado	57	Salmonella enterica serovar Enteritidis	sefA	sefA	Fimbrial protein	P12061					5	31	99.7	50.3	VASSQETLNVPVTTFGK	100		3.56
6	Tratado	57	Salmonella enterica serovar Enteritidis	sefA	sefA	Fimbrial protein	P12061					5	31	99.7	50.3	VGTLSITATGPHNSVSIAGK	100		3.56
7	Controle	58	Salmonella enterica serovar Enteritidis	sefA	sefA	Fimbrial protein	P12061	16524	9.65	3124	61	5	5	99.7	50.3	GASVSGGVATVPFVDGQGQPVFR	100	7199.7	4.23
7	Controle	58	Salmonella enterica serovar Enteritidis	sefA	sefA	Fimbrial protein	P12061					5	5	99.7	50.3	GRIQGANINDQANTGIDGLAGWR	100		4.23
7	Controle	58	Salmonella enterica serovar Enteritidis	sefA	sefA	Fimbrial protein	P12061					5	5	99.7	50.3	IQGANINDQANTGIDGLAGWR	100		4.23
7	Controle	58	Salmonella enterica serovar Enteritidis	sefA	sefA	Fimbrial protein	P12061					5	5	99.7	50.3	VASSQETLNVPVTTFGK	100		4.23
7	Controle	58	Salmonella enterica serovar Enteritidis	sefA	sefA	Fimbrial protein	P12061					5	5	99.7	50.3	VGTLSITATGPHNSVSIAGK	100		4.23
7	Controle	59	Salmonella enterica serovar Enteritidis	sefA	sefA	Fimbrial protein	P12061	16524	9.65	3116	61	5	5	99.7	50.3	GASVSGGVATVPFVDGQGQPVFR	100	7157.4	3.66
7	Controle	59	Salmonella enterica serovar Enteritidis	sefA	sefA	Fimbrial protein	P12061					5	5	99.7	50.3	GRIQGANINDQANTGIDGLAGWR	100		3.66
7	Controle	59	Salmonella enterica serovar Enteritidis	sefA	sefA	Fimbrial protein	P12061					5	5	99.7	50.3	IQGANINDQANTGIDGLAGWR	100		3.66
7	Controle	59	Salmonella enterica serovar Enteritidis	sefA	sefA	Fimbrial protein	P12061					5	5	99.7	50.3	VASSQETLNVPVTTFGK	100		3.66
7	Controle	59	Salmonella enterica serovar Enteritidis	sefA	sefA	Fimbrial protein	P12061					5	5	99.7	50.3	VGTLSITATGPHNSVSIAGK	100		3.66
7	Controle	60	Salmonella enterica serovar Enteritidis	sefA	sefA	Fimbrial protein	P12061	16524	9.65	2533	61	5	5	99.7	50.3	GASVSGGVATVPFVDGQGQPVFR	100	7242	2.89
7	Controle	60	Salmonella enterica serovar Enteritidis	sefA	sefA	Fimbrial protein	P12061					5	5	99.7	50.3	GRIQGANINDQANTGIDGLAGWR	100		2.89
7	Controle	60	Salmonella enterica serovar Enteritidis	sefA	sefA	Fimbrial protein	P12061					5	5	99.7	50.3	IQGANINDQANTGIDGLAGWR	100		2.89
7	Controle	60	Salmonella enterica serovar Enteritidis	sefA	sefA	Fimbrial protein	P12061					5	5	99.7	50.3	VASSQETLNVPVTTFGK	100		2.89
7	Controle	60	Salmonella enterica serovar Enteritidis	sefA	sefA	Fimbrial protein	P12061					5	5	99.7	50.3	VGTLSITATGPHNSVSIAGK	100		2.89
7	Tratado	61	Salmonella enterica serovar Enteritidis	sefA	sefA	Fimbrial protein	P12061	16524	9.65	2225	61	5	5	99.7	50.3	GASVSGGVATVPFVDGQGQPVFR	100	6112.6	2.58
7	Tratado	61	Salmonella enterica serovar Enteritidis	sefA	sefA	Fimbrial protein	P12061					5	5	99.7	50.3	GRIQGANINDQANTGIDGLAGWR	100		2.58
7	Tratado	61	Salmonella enterica serovar Enteritidis	sefA	sefA	Fimbrial protein	P12061					5	5	99.7	50.3	IQGANINDQANTGIDGLAGWR	100		2.58
7	Tratado	61	Salmonella enterica serovar Enteritidis	sefA	sefA	Fimbrial protein	P12061					5	5	99.7	50.3	VASSQETLNVPVTTFGK	100		2.58
7	Tratado	61	Salmonella enterica serovar Enteritidis	sefA	sefA	Fimbrial protein	P12061					5	5	99.7	50.3	VGTLSITATGPHNSVSIAGK	100		2.58
7	Tratado	62	Salmonella enterica serovar Enteritidis	sefA	sefA	Fimbrial protein	P12061	16524	9.65	2081	61	5	5	99.7	50.3	GASVSGGVATVPFVDGQGQPVFR	100	6155.2	2.31
7	Tratado	62	Salmonella enterica serovar Enteritidis	sefA	sefA	Fimbrial protein	P12061					5	5	99.7	50.3	GRIQGANINDQANTGIDGLAGWR	100		2.31
7	Tratado	62	Salmonella enterica serovar Enteritidis	sefA	sefA	Fimbrial protein	P12061					5	5	99.7	50.3	IQGANINDQANTGIDGLAGWR	100		2.31
7	Tratado	62	Salmonella enterica serovar Enteritidis	sefA	sefA	Fimbrial protein	P12061					5	5	99.7	50.3	VASSQETLNVPVTTFGK	100		2.31
7	Tratado	62	Salmonella enterica serovar Enteritidis	sefA	sefA	Fimbrial protein	P12061					5	5	99.7	50.3	VGTLSITATGPHNSVSIAGK	100		2.31
7	Tratado	63	Salmonella enterica serovar Enteritidis	sefA	sefA	Fimbrial protein	P12061	16524	9.65	2801	61	5	5	99.7	50.3	GASVSGGVATVPFVDGQGQPVFR	100	6070	2.9
7	Tratado	63	Salmonella enterica serovar Enteritidis	sefA	sefA	Fimbrial protein	P12061					5	5	99.7	50.3	GRIQGANINDQANTGIDGLAGWR	100		2.9
7	Tratado	63	Salmonella enterica serovar Enteritidis	sefA	sefA	Fimbrial protein	P12061					5	5	99.7	50.3	IQGANINDQANTGIDGLAGWR	100		2.9
7	Tratado	63	Salmonella enterica serovar Enteritidis	sefA	sefA	Fimbrial protein	P12061					5	5	99.7	50.3	VASSQETLNVPVTTFGK	100		2.9
7	Tratado	63	Salmonella enterica serovar Enteritidis	sefA	sefA	Fimbrial protein	P12061					5	5	99.7	50.3	VGTLSITATGPHNSVSIAGK	100		2.9
12	Controle	64	Salmonella enterica serovar Enteritidis	sefA	sefA	Fimbrial protein	P12061	16524	9.65	835	50	5	14	99.7	50.3	GASVSGGVATVPFVDGQGQPVFR	100	5738.8	3.49
12	Controle	64	Salmonella enterica serovar Enteritidis	sefA	sefA	Fimbrial protein	P12061					5	14	99.7	50.3	GRIQGANINDQANTGIDGLAGWR	100		3.49
12	Controle	64	Salmonella enterica serovar Enteritidis	sefA	sefA	Fimbrial protein	P12061					5	14	99.7	50.3	IQGANINDQANTGIDGLAGWR	100		3.49
12	Controle	64	Salmonella enterica serovar Enteritidis	sefA	sefA	Fimbrial protein	P12061					5	14	99.7	50.3	VASSQETLNVPVTTFGK	100		3.49
12	Controle	64	Salmonella enterica serovar Enteritidis	sefA	sefA	Fimbrial protein	P12061					5	14	99.7	50.3	VGTLSITATGPHNSVSIAGK	100		3.49
12	Controle	65	Salmonella enterica serovar Enteritidis	sefA	sefA	Fimbrial protein	P12061	16524	9.65	2342	61	5	26	99.7	50.3	GASVSGGVATVPFVDGQGQPVFR	100	5788	3.09
12	Controle	65	Salmonella enterica serovar Enteritidis	sefA	sefA	Fimbrial protein	P12061					5	26	99.7	50.3	GRIQGANINDQANTGIDGLAGWR	100		3.09
12	Controle	65	Salmonella enterica serovar Enteritidis	sefA	sefA	Fimbrial protein	P12061					5	26	99.7	50.3	IQGANINDQANTGIDGLAGWR	100		3.09
12	Controle	65	Salmonella enterica serovar Enteritidis	sefA	sefA	Fimbrial protein	P12061					5	26	99.7	50.3	VASSQETLNVPVTTFGK	100		3.09
12	Controle	65	Salmonella enterica serovar Enteritidis	sefA	sefA	Fimbrial protein	P12061					5	26	99.7	50.3	VGTLSITATGPHNSVSIAGK	100		3.09
12	Controle	66	Salmonella enterica serovar Enteritidis	sefA	sefA	Fimbrial protein	P12061	16524	9.65	2940	61	5	33	99.7	50.3	GASVSGGVATVPFVDGQGQPVFR	100	5763.4	3.67
12	Controle	66	Salmonella enterica serovar Enteritidis	sefA	sefA	Fimbrial protein	P12061					5	33	99.7	50.3	GRIQGANINDQANTGIDGLAGWR	100		3.67
12	Controle	66	Salmonella enterica serovar Enteritidis	sefA	sefA	Fimbrial protein	P12061					5	33	99.7	50.3	IQGANINDQANTGIDGLAGWR	100		3.67
12	Controle	66	Salmonella enterica serovar Enteritidis	sefA	sefA	Fimbrial protein	P12061					5	33	99.7	50.3	VASSQETLNVPVTTFGK	100		3.67
12	Controle	66	Salmonella enterica serovar Enteritidis	sefA	sefA	Fimbrial protein	P12061					5	33	99.7	50.3	VGTLSITATGPHNSVSIAGK	100		3.67
12	Tratado	67	Salmonella enterica serovar Enteritidis	sefA	sefA	Fimbrial protein	P12061	16524	9.65	2200	61	5	24	99.7	50.3	GASVSGGVATVPFVDGQGQPVFR	100	4615.2	2.75
12	Tratado	67	Salmonella enterica serovar Enteritidis	sefA	sefA	Fimbrial protein	P12061					5	24	99.7	50.3	GRIQGANINDQANTGIDGLAGWR	100		2.75
12	Tratado	67	Salmonella enterica serovar Enteritidis	sefA	sefA	Fimbrial protein	P12061					5	24	99.7	50.3	IQGANINDQANTGIDGLAGWR	100		2.75
12	Tratado	67	Salmonella enterica serovar Enteritidis	sefA	sefA	Fimbrial protein	P12061					5	24	99.7	50.3	VASSQETLNVPVTTFGK	100		2.75
12	Tratado	67	Salmonella enterica serovar Enteritidis	sefA	sefA	Fimbrial protein	P12061					5	24	99.7	50.3	VGTLSITATGPHNSVSIAGK	100		2.75
12	Tratado	68	Salmonella enterica serovar Enteritidis	sefA	sefA	Fimbrial protein	P12061	16524	9.65	2998	61	5	32	99.7	50.3	GASVSGGVATVPFVDGQGQPVFR	100	4851.8	3.54
12	Tratado	68	Salmonella enterica serovar Enteritidis	sefA	sefA	Fimbrial protein	P12061					5	32	99.7	50.3	GRIQGANINDQANTGIDGLAGWR	100		3.54
12	Tratado	68	Salmonella enterica serovar Enteritidis	sefA	sefA	Fimbrial protein	P12061					5	32	99.7	50.3	IQGANINDQANTGIDGLAGWR	100		3.54
12	Tratado	68	Salmonella enterica serovar Enteritidis	sefA	sefA	Fimbrial protein	P12061					5	32	99.7	50.3	VASSQETLNVPVTTFGK	100		3.54
12	Tratado	68	Salmonella enterica serovar Enteritidis	sefA	sefA	Fimbrial protein	P12061					5	32	99.7	50.3	VGTLSITATGPHNSVSIAGK	100		3.54
12	Tratado	69	Salmonella enterica serovar Enteritidis	sefA	sefA	Fimbrial protein	P12061	16524	9.65	2681	61	5	31	99.7	50.3	GASVSGGVATVPFVDGQGQPVFR	100	4378.6	3.52
12	Tratado	69	Salmonella enterica serovar Enteritidis	sefA	sefA	Fimbrial protein	P12061					5	31	99.7	50.3	GRIQGANINDQANTGIDGLAGWR	100		3.52
12	Tratado	69	Salmonella enterica serovar Enteritidis	sefA	sefA	Fimbrial protein	P12061					5	31	99.7	50.3	IQGANINDQANTGIDGLAGWR	100		3.52
12	Tratado	69	Salmonella enterica serovar Enteritidis	sefA	sefA	Fimbrial protein	P12061					5	31	99.7	50.3	VASSQETLNVPVTTFGK	100		3.52
12	Tratado	69	Salmonella enterica serovar Enteritidis	sefA	sefA	Fimbrial protein	P12061					5	31	99.7	50.3	VGTLSITATGPHNSVSIAGK	100		3.52
36	Controle	76	Salmonella enterica serovar Enteritidis	sefA	sefA	Fimbrial protein	P12061	16524	9.65	2609	61	5	31	99.7	50.3	GASVSGGVATVPFVDGQGQPVFR	100	3941.9	3.85
36	Controle	76	Salmonella enterica serovar Enteritidis	sefA	sefA	Fimbrial protein	P12061					5	31	99.7	50.3	GRIQGANINDQANTGIDGLAGWR	100		3.85
36	Controle	76	Salmonella enterica serovar Enteritidis	sefA	sefA	Fimbrial protein	P12061					5	31	99.7	50.3	IQGANINDQANTGIDGLAGWR	100		3.85
36	Controle	76	Salmonella enterica serovar Enteritidis	sefA	sefA	Fimbrial protein	P12061					5	31	99.7	50.3	VASSQETLNVPVTTFGK	100		3.85
36	Controle	76	Salmonella enterica serovar Enteritidis	sefA	sefA	Fimbrial protein	P12061					5	31	99.7	50.3	VGTLSITATGPHNSVSIAGK	100		3.85
36	Controle	77	Salmonella enterica serovar Enteritidis	sefA	sefA	Fimbrial protein	P12061	16524	9.65	2476	61	5	32	99.7	50.3	GASVSGGVATVPFVDGQGQPVFR	100	3652.7	3.74
36	Controle	77	Salmonella enterica serovar Enteritidis	sefA	sefA	Fimbrial protein	P12061					5	32	99.7	50.3	GRIQGANINDQANTGIDGLAGWR	100		3.74
36	Controle	77	Salmonella enterica serovar Enteritidis	sefA	sefA	Fimbrial protein	P12061					5	32	99.7	50.3	IQGANINDQANTGIDGLAGWR	100		3.74
36	Controle	77	Salmonella enterica serovar Enteritidis	sefA	sefA	Fimbrial protein	P12061					5	32	99.7	50.3	VASSQETLNVPVTTFGK	100		3.74
36	Controle	77	Salmonella enterica serovar Enteritidis	sefA	sefA	Fimbrial protein	P12061					5	32	99.7	50.3	VGTLSITATGPHNSVSIAGK	100		3.74
36	Controle	78	Salmonella enterica serovar Enteritidis	sefA	sefA	Fimbrial protein	P12061	16524	9.65	2630	61	5	30	99.7	50.3	GASVSGGVATVPFVDGQGQPVFR	100	3797.3	3.74
36	Controle	78	Salmonella enterica serovar Enteritidis	sefA	sefA	Fimbrial protein	P12061					5	30	99.7	50.3	GRIQGANINDQANTGIDGLAGWR	100		3.74
36	Controle	78	Salmonella enterica serovar Enteritidis	sefA	sefA	Fimbrial protein	P12061					5	30	99.7	50.3	IQGANINDQANTGIDGLAGWR	100		3.74
36	Controle	78	Salmonella enterica serovar Enteritidis	sefA	sefA	Fimbrial protein	P12061					5	30	99.7	50.3	VASSQETLNVPVTTFGK	100		3.74
36	Controle	78	Salmonella enterica serovar Enteritidis	sefA	sefA	Fimbrial protein	P12061					5	30	99.7	50.3	VGTLSITATGPHNSVSIAGK	100		3.74
36	Tratado	79	Salmonella enterica serovar Enteritidis	sefA	sefA	Fimbrial protein	P12061	16524	9.65	1957	50	5	22	99.7	50.3	GASVSGGVATVPFVDGQGQPVFR	100	2824.1	2.68
36	Tratado	79	Salmonella enterica serovar Enteritidis	sefA	sefA	Fimbrial protein	P12061					5	22	99.7	50.3	GRIQGANINDQANTGIDGLAGWR	100		2.68
36	Tratado	79	Salmonella enterica serovar Enteritidis	sefA	sefA	Fimbrial protein	P12061					5	22	99.7	50.3	IQGANINDQANTGIDGLAGWR	100		2.68
36	Tratado	79	Salmonella enterica serovar Enteritidis	sefA	sefA	Fimbrial protein	P12061					5	22	99.7	50.3	VASSQETLNVPVTTFGK	100		2.68
36	Tratado	79	Salmonella enterica serovar Enteritidis	sefA	sefA	Fimbrial protein	P12061					5	22	99.7	50.3	VGTLSITATGPHNSVSIAGK	100		2.68
36	Tratado	80	Salmonella enterica serovar Enteritidis	sefA	sefA	Fimbrial protein	P12061	16524	9.65	1990	61	5	25	99.7	50.3	GASVSGGVATVPFVDGQGQPVFR	100	3659.4	3.06
36	Tratado	80	Salmonella enterica serovar Enteritidis	sefA	sefA	Fimbrial protein	P12061					5	25	99.7	50.3	GRIQGANINDQANTGIDGLAGWR	100		3.06
36	Tratado	80	Salmonella enterica serovar Enteritidis	sefA	sefA	Fimbrial protein	P12061					5	25	99.7	50.3	IQGANINDQANTGIDGLAGWR	100		3.06
36	Tratado	80	Salmonella enterica serovar Enteritidis	sefA	sefA	Fimbrial protein	P12061					5	25	99.7	50.3	VASSQETLNVPVTTFGK	100		3.06
36	Tratado	80	Salmonella enterica serovar Enteritidis	sefA	sefA	Fimbrial protein	P12061					5	25	99.7	50.3	VGTLSITATGPHNSVSIAGK	100		3.06
36	Tratado	81	Salmonella enterica serovar Enteritidis	sefA	sefA	Fimbrial protein	P12061	16524	9.65	2962	61	5	35	99.7	50.3	GASVSGGVATVPFVDGQGQPVFR	100	3241.75	4.22
36	Tratado	81	Salmonella enterica serovar Enteritidis	sefA	sefA	Fimbrial protein	P12061					5	35	99.7	50.3	GRIQGANINDQANTGIDGLAGWR	100		4.22
36	Tratado	81	Salmonella enterica serovar Enteritidis	sefA	sefA	Fimbrial protein	P12061					5	35	99.7	50.3	IQGANINDQANTGIDGLAGWR	100		4.22
36	Tratado	81	Salmonella enterica serovar Enteritidis	sefA	sefA	Fimbrial protein	P12061					5	35	99.7	50.3	VASSQETLNVPVTTFGK	100		4.22
36	Tratado	81	Salmonella enterica serovar Enteritidis	sefA	sefA	Fimbrial protein	P12061					5	35	99.7	50.3	VGTLSITATGPHNSVSIAGK	100		4.22
4	Controle	46	Salmonella enterica serovar Gallinarum str. 287/91 / NCTC 13346	SG1997	SG1997	Uncharacterized protein	B5RBG9	8584	10.37	56	14	1	1	99.1	14.6	TLTDPNASAIQK	94.2	6.7731	0.1
4	Controle	47	Salmonella enterica serovar Gallinarum str. 287/91 / NCTC 13346	SG1997	SG1997	Uncharacterized protein	B5RBG9	8584	10.37	45	12	1	1	97.2	12.2	SLAGSALSQR	94.2	12.007	0.12
4	Controle	48	Salmonella enterica serovar Gallinarum str. 287/91 / NCTC 13346	SG1997	SG1997	Uncharacterized protein	B5RBG9	8584	10.37	45	12	1	1	97.2	12.2	SLAGSALSQR	94.2	17.241	0.12
6	Controle	52	Salmonella enterica serovar Gallinarum str. 287/91 / NCTC 13346	SG1997	SG1997	Uncharacterized protein	B5RBG9	8584	10.37	32	12	1	1	92.4	12.2	SLAGSALSQR	91.5	31.5535	0.215
6	Controle	53	Salmonella enterica serovar Gallinarum str. 287/91 / NCTC 13346	SG1997	SG1997	Uncharacterized protein	B5RBG9	8584	10.37	90	26	1	2	99.6	12.2	SLAGSALSQR	94.6	26.239	0.254
6	Controle	54	Salmonella enterica serovar Gallinarum str. 287/91 / NCTC 13346	SG1997	SG1997	Uncharacterized protein	B5RBG9	8584	10.37	64	26	1	2	99.1	12.2	SLAGSALSQR	94.2	36.868	0.252
12	Tratado	67	Salmonella enterica serovar Gallinarum str. 287/91 / NCTC 13346	SG1997	SG1997	Uncharacterized protein	B5RBG9	8584	10.37	43	12	1	1	95.2	12.2	SLAGSALSQR	94.4	4.3961	0.115
12	Tratado	68	Salmonella enterica serovar Gallinarum str. 287/91 / NCTC 13346	SG1997	SG1997	Uncharacterized protein	B5RBG9	8584	10.37	63	12	1	1	99.7	12.2	SLAGSALSQR	94.4	12.0781	0.114
12	Tratado	69	Salmonella enterica serovar Gallinarum str. 287/91 / NCTC 13346	SG1997	SG1997	Uncharacterized protein	B5RBG9	8584	10.37	63	12	1	1	99.7	12.2	SLAGSALSQR	94.4	19.76	0.114
7	Tratado	61	Salmonella enterica serovar Gallinarum str. 287/91 / NCTC 13346	fliD	SG1095	Flagellar hook-associated protein 2	B5R7H2	49926	5.12	69	6	1	1	99.7	4.27	ASISSLGVGSNLPLDSLLTK	94.3	7.5549	0.103
7	Tratado	62	Salmonella enterica serovar Gallinarum str. 287/91 / NCTC 13346	fliD	SG1095	Flagellar hook-associated protein 2	B5R7H2	49926	5.12	83	4	1	1	99.7	4.27	ASISSLGVGSNLPLDSLLTK	94.5	8.1156	0.105
7	Tratado	63	Salmonella enterica serovar Gallinarum str. 287/91 / NCTC 13346	fliD	SG1095	Flagellar hook-associated protein 2	B5R7H2	49926	5.12	48	4	1	1	99.3	4.27	ASISSLGVGSNLPLDSLLTK	94.4	7.83525	0.0999
4	Controle	46	Salmonella enterica serovar Gallinarum str. 287/91 / NCTC 13346	fljB	SG1096	Flagellin	B5R7H3	52950	4.90	4365	44	11	44	99.7	36.6	AQILQQAGTSVLAQANQVPQNVLSLLR	100	2520.75	4.56
4	Controle	46	Salmonella enterica serovar Gallinarum str. 287/91 / NCTC 13346	fljB	SG1096	Flagellin	B5R7H3					11	44	99.7	36.6	AQVINTNSLSLLTQNNLNK	100		4.56
4	Controle	46	Salmonella enterica serovar Gallinarum str. 287/91 / NCTC 13346	fljB	SG1096	Flagellin	B5R7H3					11	44	99.7	36.6	FDSAITNLGNTVTNLNSAR	100		4.56
4	Controle	46	Salmonella enterica serovar Gallinarum str. 287/91 / NCTC 13346	fljB	SG1096	Flagellin	B5R7H3					11	44	99.7	36.6	NANDGISIAQTTEGALNEINNNLQR	100		4.56
4	Controle	46	Salmonella enterica serovar Gallinarum str. 287/91 / NCTC 13346	fljB	SG1096	Flagellin	B5R7H3					11	44	99.7	36.6	SLGLDGFNVNGPK	100		4.56
4	Controle	46	Salmonella enterica serovar Gallinarum str. 287/91 / NCTC 13346	fljB	SG1096	Flagellin	B5R7H3					11	44	99.7	36.6	SLGLDGFNVNGPKEATVGDLK	100		4.56
4	Controle	46	Salmonella enterica serovar Gallinarum str. 287/91 / NCTC 13346	fljB	SG1096	Flagellin	B5R7H3					11	44	99.7	36.6	SQSSLSSAIER	100		4.56
4	Controle	46	Salmonella enterica serovar Gallinarum str. 287/91 / NCTC 13346	fljB	SG1096	Flagellin	B5R7H3					11	44	99.7	36.6	SRIEDADYATEVSNMSK	100		4.56
4	Controle	46	Salmonella enterica serovar Gallinarum str. 287/91 / NCTC 13346	fljB	SG1096	Flagellin	B5R7H3					11	44	99.7	36.6	SSLGAIQNRFDSAITNLGNTVTNLNSAR	100		4.56
4	Controle	46	Salmonella enterica serovar Gallinarum str. 287/91 / NCTC 13346	fljB	SG1096	Flagellin	B5R7H3					11	44	99.7	36.6	STANPLASIDSALSKVDAVR	100		4.56
4	Controle	46	Salmonella enterica serovar Gallinarum str. 287/91 / NCTC 13346	fljB	SG1096	Flagellin	B5R7H3					11	44	99.7	36.6	TASGVSTLINEDAAAAK	100		4.56
4	Controle	47	Salmonella enterica serovar Gallinarum str. 287/91 / NCTC 13346	fljB	SG1096	Flagellin	B5R7H3	52950	4.90	3138	35	9	32	99.7	29.9	AQILQQAGTSVLAQANQVPQNVLSLLR	100	2183.1	3.28
4	Controle	47	Salmonella enterica serovar Gallinarum str. 287/91 / NCTC 13346	fljB	SG1096	Flagellin	B5R7H3					9	32	99.7	29.9	AQVINTNSLSLLTQNNLNK	100		3.28
4	Controle	47	Salmonella enterica serovar Gallinarum str. 287/91 / NCTC 13346	fljB	SG1096	Flagellin	B5R7H3					9	32	99.7	29.9	FDSAITNLGNTVTNLNSAR	100		3.28
4	Controle	47	Salmonella enterica serovar Gallinarum str. 287/91 / NCTC 13346	fljB	SG1096	Flagellin	B5R7H3					9	32	99.7	29.9	NANDGISIAQTTEGALNEINNNLQR	100		3.28
4	Controle	47	Salmonella enterica serovar Gallinarum str. 287/91 / NCTC 13346	fljB	SG1096	Flagellin	B5R7H3					9	32	99.7	29.9	SLGLDGFNVNGPK	100		3.28
4	Controle	47	Salmonella enterica serovar Gallinarum str. 287/91 / NCTC 13346	fljB	SG1096	Flagellin	B5R7H3					9	32	99.7	29.9	SLGLDGFNVNGPKEATVGDLK	100		3.28
4	Controle	47	Salmonella enterica serovar Gallinarum str. 287/91 / NCTC 13346	fljB	SG1096	Flagellin	B5R7H3					9	32	99.7	29.9	SQSSLSSAIER	100		3.28
4	Controle	47	Salmonella enterica serovar Gallinarum str. 287/91 / NCTC 13346	fljB	SG1096	Flagellin	B5R7H3					9	32	99.7	29.9	SSLGAIQNRFDSAITNLGNTVTNLNSAR	100		3.28
4	Controle	47	Salmonella enterica serovar Gallinarum str. 287/91 / NCTC 13346	fljB	SG1096	Flagellin	B5R7H3					9	32	99.7	29.9	STANPLASIDSALSKVDAVR	100		3.28
4	Controle	48	Salmonella enterica serovar Gallinarum str. 287/91 / NCTC 13346	fljB	SG1096	Flagellin	B5R7H3	52950	4.90	3046	44	15	41	99.7	44	AQILQQAGTSVLAQANQVPQNVLSLLR	100	2858.4	4.71
4	Controle	48	Salmonella enterica serovar Gallinarum str. 287/91 / NCTC 13346	fljB	SG1096	Flagellin	B5R7H3					15	41	99.7	44	AQVINTNSLSLLTQNNLNK	100		4.71
4	Controle	48	Salmonella enterica serovar Gallinarum str. 287/91 / NCTC 13346	fljB	SG1096	Flagellin	B5R7H3					15	41	99.7	44	FDSAITNLGNTVTNLNSAR	100		4.71
4	Controle	48	Salmonella enterica serovar Gallinarum str. 287/91 / NCTC 13346	fljB	SG1096	Flagellin	B5R7H3					15	41	99.7	44	IEDADYATEVSNMSK	100		4.71
4	Controle	48	Salmonella enterica serovar Gallinarum str. 287/91 / NCTC 13346	fljB	SG1096	Flagellin	B5R7H3					15	41	99.7	44	INSAKDDAAGQAIANR	100		4.71
4	Controle	48	Salmonella enterica serovar Gallinarum str. 287/91 / NCTC 13346	fljB	SG1096	Flagellin	B5R7H3					15	41	98.6	44	LEEIDRVSNQTQFNGVK	100		4.71
4	Controle	48	Salmonella enterica serovar Gallinarum str. 287/91 / NCTC 13346	fljB	SG1096	Flagellin	B5R7H3					15	41	99.7	44	NANDGISIAQTTEGALNEINNNLQR	100		4.71
4	Controle	48	Salmonella enterica serovar Gallinarum str. 287/91 / NCTC 13346	fljB	SG1096	Flagellin	B5R7H3					15	41	98.8	44	SIQDEIQQR	100		4.71
4	Controle	48	Salmonella enterica serovar Gallinarum str. 287/91 / NCTC 13346	fljB	SG1096	Flagellin	B5R7H3					15	41	99.7	44	SLGLDGFNVNGPK	100		4.71
4	Controle	48	Salmonella enterica serovar Gallinarum str. 287/91 / NCTC 13346	fljB	SG1096	Flagellin	B5R7H3					15	41	99.7	44	SLGLDGFNVNGPKEATVGDLK	100		4.71
4	Controle	48	Salmonella enterica serovar Gallinarum str. 287/91 / NCTC 13346	fljB	SG1096	Flagellin	B5R7H3					15	41	99.7	44	SQSSLSSAIER	100		4.71
4	Controle	48	Salmonella enterica serovar Gallinarum str. 287/91 / NCTC 13346	fljB	SG1096	Flagellin	B5R7H3					15	41	99.7	44	SRIEDADYATEVSNMSK	100		4.71
4	Controle	48	Salmonella enterica serovar Gallinarum str. 287/91 / NCTC 13346	fljB	SG1096	Flagellin	B5R7H3					15	41	99.7	44	SSLGAIQNRFDSAITNLGNTVTNLNSAR	100		4.71
4	Controle	48	Salmonella enterica serovar Gallinarum str. 287/91 / NCTC 13346	fljB	SG1096	Flagellin	B5R7H3					15	41	99.7	44	STANPLASIDSALSK	100		4.71
4	Controle	48	Salmonella enterica serovar Gallinarum str. 287/91 / NCTC 13346	fljB	SG1096	Flagellin	B5R7H3					15	41	99.7	44	TASGVSTLINEDAAAAK	100		4.71
4	Tratado	49	Salmonella enterica serovar Gallinarum str. 287/91 / NCTC 13346	fljB	SG1096	Flagellin	B5R7H3	52950	4.90	2030	43	14	34	99.7	42.4	AQILQQAGTSVLAQANQVPQNVLSLLR	100	2628.4	4.91
4	Tratado	49	Salmonella enterica serovar Gallinarum str. 287/91 / NCTC 13346	fljB	SG1096	Flagellin	B5R7H3					14	34	99.7	42.4	AQVINTNSLSLLTQNNLNK	100		4.91
4	Tratado	49	Salmonella enterica serovar Gallinarum str. 287/91 / NCTC 13346	fljB	SG1096	Flagellin	B5R7H3					14	34	99.7	42.4	FDSAITNLGNTVTNLNSAR	100		4.91
4	Tratado	49	Salmonella enterica serovar Gallinarum str. 287/91 / NCTC 13346	fljB	SG1096	Flagellin	B5R7H3					14	34	99.7	42.4	IEDADYATEVSNMSK	100		4.91
4	Tratado	49	Salmonella enterica serovar Gallinarum str. 287/91 / NCTC 13346	fljB	SG1096	Flagellin	B5R7H3					14	34	99.7	42.4	INSAKDDAAGQAIANR	100		4.91
4	Tratado	49	Salmonella enterica serovar Gallinarum str. 287/91 / NCTC 13346	fljB	SG1096	Flagellin	B5R7H3					14	34	99	42.4	LEEIDRVSNQTQFNGVK	100		4.91
4	Tratado	49	Salmonella enterica serovar Gallinarum str. 287/91 / NCTC 13346	fljB	SG1096	Flagellin	B5R7H3					14	34	99.7	42.4	NANDGISIAQTTEGALNEINNNLQR	100		4.91
4	Tratado	49	Salmonella enterica serovar Gallinarum str. 287/91 / NCTC 13346	fljB	SG1096	Flagellin	B5R7H3					14	34	98.1	42.4	SIQDEIQQR	100		4.91
4	Tratado	49	Salmonella enterica serovar Gallinarum str. 287/91 / NCTC 13346	fljB	SG1096	Flagellin	B5R7H3					14	34	99.7	42.4	SLGLDGFNVNGPK	100		4.91
4	Tratado	49	Salmonella enterica serovar Gallinarum str. 287/91 / NCTC 13346	fljB	SG1096	Flagellin	B5R7H3					14	34	98.9	42.4	SQSSLSSAIER	100		4.91
4	Tratado	49	Salmonella enterica serovar Gallinarum str. 287/91 / NCTC 13346	fljB	SG1096	Flagellin	B5R7H3					14	34	99.7	42.4	SRIEDADYATEVSNMSK	100		4.91
4	Tratado	49	Salmonella enterica serovar Gallinarum str. 287/91 / NCTC 13346	fljB	SG1096	Flagellin	B5R7H3					14	34	99.7	42.4	SSLGAIQNRFDSAITNLGNTVTNLNSAR	100		4.91
4	Tratado	49	Salmonella enterica serovar Gallinarum str. 287/91 / NCTC 13346	fljB	SG1096	Flagellin	B5R7H3					14	34	97	42.4	STANPLASIDSALSK	100		4.91
4	Tratado	49	Salmonella enterica serovar Gallinarum str. 287/91 / NCTC 13346	fljB	SG1096	Flagellin	B5R7H3					14	34	95.4	42.4	TASGVSTLINEDAAAAK	100		4.91
4	Tratado	50	Salmonella enterica serovar Gallinarum str. 287/91 / NCTC 13346	fljB	SG1096	Flagellin	B5R7H3	52950	4.90	1003	40	10	19	99.7	32.7	AQILQQAGTSVLAQANQVPQNVLSLLR	100	2541.8	3
4	Tratado	50	Salmonella enterica serovar Gallinarum str. 287/91 / NCTC 13346	fljB	SG1096	Flagellin	B5R7H3					10	19	99.7	32.7	AQVINTNSLSLLTQNNLNK	100		3
4	Tratado	50	Salmonella enterica serovar Gallinarum str. 287/91 / NCTC 13346	fljB	SG1096	Flagellin	B5R7H3					10	19	99.7	32.7	FDSAITNLGNTVTNLNSAR	100		3
4	Tratado	50	Salmonella enterica serovar Gallinarum str. 287/91 / NCTC 13346	fljB	SG1096	Flagellin	B5R7H3					10	19	99.7	32.7	INSAKDDAAGQAIANR	100		3
4	Tratado	50	Salmonella enterica serovar Gallinarum str. 287/91 / NCTC 13346	fljB	SG1096	Flagellin	B5R7H3					10	19	99.7	32.7	NANDGISIAQTTEGALNEINNNLQR	100		3
4	Tratado	50	Salmonella enterica serovar Gallinarum str. 287/91 / NCTC 13346	fljB	SG1096	Flagellin	B5R7H3					10	19	89.7	32.7	SIQDEIQQR	100		3
4	Tratado	50	Salmonella enterica serovar Gallinarum str. 287/91 / NCTC 13346	fljB	SG1096	Flagellin	B5R7H3					10	19	99.7	32.7	SLGLDGFNVNGPK	100		3
4	Tratado	50	Salmonella enterica serovar Gallinarum str. 287/91 / NCTC 13346	fljB	SG1096	Flagellin	B5R7H3					10	19	98.9	32.7	SQSSLSSAIER	100		3
4	Tratado	50	Salmonella enterica serovar Gallinarum str. 287/91 / NCTC 13346	fljB	SG1096	Flagellin	B5R7H3					10	19	98.3	32.7	SRIEDADYATEVSNMSK	100		3
4	Tratado	50	Salmonella enterica serovar Gallinarum str. 287/91 / NCTC 13346	fljB	SG1096	Flagellin	B5R7H3					10	19	99.7	32.7	SSLGAIQNRFDSAITNLGNTVTNLNSAR	100		3
4	Tratado	51	Salmonella enterica serovar Gallinarum str. 287/91 / NCTC 13346	fljB	SG1096	Flagellin	B5R7H3	52950	4.90	1184	37	11	23	99.7	34.3	AQILQQAGTSVLAQANQVPQNVLSLLR	100	2455.2	4.24
4	Tratado	51	Salmonella enterica serovar Gallinarum str. 287/91 / NCTC 13346	fljB	SG1096	Flagellin	B5R7H3					11	23	99.7	34.3	AQVINTNSLSLLTQNNLNK	100		4.24
4	Tratado	51	Salmonella enterica serovar Gallinarum str. 287/91 / NCTC 13346	fljB	SG1096	Flagellin	B5R7H3					11	23	99.7	34.3	FDSAITNLGNTVTNLNSAR	100		4.24
4	Tratado	51	Salmonella enterica serovar Gallinarum str. 287/91 / NCTC 13346	fljB	SG1096	Flagellin	B5R7H3					11	23	99.7	34.3	IEDADYATEVSNMSK	100		4.24
4	Tratado	51	Salmonella enterica serovar Gallinarum str. 287/91 / NCTC 13346	fljB	SG1096	Flagellin	B5R7H3					11	23	99.7	34.3	INSAKDDAAGQAIANR	100		4.24
4	Tratado	51	Salmonella enterica serovar Gallinarum str. 287/91 / NCTC 13346	fljB	SG1096	Flagellin	B5R7H3					11	23	99.7	34.3	NANDGISIAQTTEGALNEINNNLQR	100		4.24
4	Tratado	51	Salmonella enterica serovar Gallinarum str. 287/91 / NCTC 13346	fljB	SG1096	Flagellin	B5R7H3					11	23	99.7	34.3	SLGLDGFNVNGPK	100		4.24
4	Tratado	51	Salmonella enterica serovar Gallinarum str. 287/91 / NCTC 13346	fljB	SG1096	Flagellin	B5R7H3					11	23	98.7	34.3	SQSSLSSAIER	100		4.24
4	Tratado	51	Salmonella enterica serovar Gallinarum str. 287/91 / NCTC 13346	fljB	SG1096	Flagellin	B5R7H3					11	23	99.7	34.3	SRIEDADYATEVSNMSK	100		4.24
4	Tratado	51	Salmonella enterica serovar Gallinarum str. 287/91 / NCTC 13346	fljB	SG1096	Flagellin	B5R7H3					11	23	99.7	34.3	SSLGAIQNRFDSAITNLGNTVTNLNSAR	100		4.24
4	Tratado	51	Salmonella enterica serovar Gallinarum str. 287/91 / NCTC 13346	fljB	SG1096	Flagellin	B5R7H3					11	23	98.6	34.3	TASGVSTLINEDAAAAK	100		4.24
6	Controle	52	Salmonella enterica serovar Gallinarum str. 287/91 / NCTC 13346	fljB	SG1096	Flagellin	B5R7H3	52950	4.90	2175	50	14	38	99.7	41	AQILQQAGTSVLAQANQVPQNVLSLLR	100	5339	8.15
6	Controle	52	Salmonella enterica serovar Gallinarum str. 287/91 / NCTC 13346	fljB	SG1096	Flagellin	B5R7H3					14	38	99.7	41	AQVINTNSLSLLTQNNLNK	100		8.15
6	Controle	52	Salmonella enterica serovar Gallinarum str. 287/91 / NCTC 13346	fljB	SG1096	Flagellin	B5R7H3					14	38	98.1	41	ELSVQATNGTNSDSDLK	100		8.15
6	Controle	52	Salmonella enterica serovar Gallinarum str. 287/91 / NCTC 13346	fljB	SG1096	Flagellin	B5R7H3					14	38	99.7	41	FDSAITNLGNTVTNLNSAR	100		8.15
6	Controle	52	Salmonella enterica serovar Gallinarum str. 287/91 / NCTC 13346	fljB	SG1096	Flagellin	B5R7H3					14	38	99.7	41	IEDADYATEVSNMSK	100		8.15
6	Controle	52	Salmonella enterica serovar Gallinarum str. 287/91 / NCTC 13346	fljB	SG1096	Flagellin	B5R7H3					14	38	99.7	41	INSAKDDAAGQAIANR	100		8.15
6	Controle	52	Salmonella enterica serovar Gallinarum str. 287/91 / NCTC 13346	fljB	SG1096	Flagellin	B5R7H3					14	38	99.7	41	NANDGISIAQTTEGALNEINNNLQR	100		8.15
6	Controle	52	Salmonella enterica serovar Gallinarum str. 287/91 / NCTC 13346	fljB	SG1096	Flagellin	B5R7H3					14	38	98.8	41	SIQDEIQQR	100		8.15
6	Controle	52	Salmonella enterica serovar Gallinarum str. 287/91 / NCTC 13346	fljB	SG1096	Flagellin	B5R7H3					14	38	99.7	41	SLGLDGFNVNGPK	100		8.15
6	Controle	52	Salmonella enterica serovar Gallinarum str. 287/91 / NCTC 13346	fljB	SG1096	Flagellin	B5R7H3					14	38	99.7	41	SLGLDGFNVNGPKEATVGDLK	100		8.15
6	Controle	52	Salmonella enterica serovar Gallinarum str. 287/91 / NCTC 13346	fljB	SG1096	Flagellin	B5R7H3					14	38	99.5	41	SQSSLSSAIER	100		8.15
6	Controle	52	Salmonella enterica serovar Gallinarum str. 287/91 / NCTC 13346	fljB	SG1096	Flagellin	B5R7H3					14	38	99.7	41	SRIEDADYATEVSNMSK	100		8.15
6	Controle	52	Salmonella enterica serovar Gallinarum str. 287/91 / NCTC 13346	fljB	SG1096	Flagellin	B5R7H3					14	38	97	41	SSLGAIQNRFDSAITNLGNTVTNLNSAR	100		8.15
6	Controle	52	Salmonella enterica serovar Gallinarum str. 287/91 / NCTC 13346	fljB	SG1096	Flagellin	B5R7H3					14	38	99.7	41	TASGVSTLINEDAAAAK	100		8.15
6	Controle	53	Salmonella enterica serovar Gallinarum str. 287/91 / NCTC 13346	fljB	SG1096	Flagellin	B5R7H3	52950	4.90	5896	55	14	94	99.7	40.6	AQILQQAGTSVLAQANQVPQNVLSLLR	100	4688.1	12
6	Controle	53	Salmonella enterica serovar Gallinarum str. 287/91 / NCTC 13346	fljB	SG1096	Flagellin	B5R7H3					14	94	99.7	40.6	AQVINTNSLSLLTQNNLNK	100		12
6	Controle	53	Salmonella enterica serovar Gallinarum str. 287/91 / NCTC 13346	fljB	SG1096	Flagellin	B5R7H3					14	94	94.8	40.6	ELSVQATNGTNSDSDLK	100		12
6	Controle	53	Salmonella enterica serovar Gallinarum str. 287/91 / NCTC 13346	fljB	SG1096	Flagellin	B5R7H3					14	94	99.7	40.6	FDSAITNLGNTVTNLNSAR	100		12
6	Controle	53	Salmonella enterica serovar Gallinarum str. 287/91 / NCTC 13346	fljB	SG1096	Flagellin	B5R7H3					14	94	99.7	40.6	IEDADYATEVSNMSK	100		12
6	Controle	53	Salmonella enterica serovar Gallinarum str. 287/91 / NCTC 13346	fljB	SG1096	Flagellin	B5R7H3					14	94	99.7	40.6	INSAKDDAAGQAIANR	100		12
6	Controle	53	Salmonella enterica serovar Gallinarum str. 287/91 / NCTC 13346	fljB	SG1096	Flagellin	B5R7H3					14	94	99.7	40.6	NANDGISIAQTTEGALNEINNNLQR	100		12
6	Controle	53	Salmonella enterica serovar Gallinarum str. 287/91 / NCTC 13346	fljB	SG1096	Flagellin	B5R7H3					14	94	99.5	40.6	SIQDEIQQR	100		12
6	Controle	53	Salmonella enterica serovar Gallinarum str. 287/91 / NCTC 13346	fljB	SG1096	Flagellin	B5R7H3					14	94	99.7	40.6	SLGLDGFNVNGPK	100		12
6	Controle	53	Salmonella enterica serovar Gallinarum str. 287/91 / NCTC 13346	fljB	SG1096	Flagellin	B5R7H3					14	94	99.7	40.6	SQSSLSSAIER	100		12
6	Controle	53	Salmonella enterica serovar Gallinarum str. 287/91 / NCTC 13346	fljB	SG1096	Flagellin	B5R7H3					14	94	99.7	40.6	SRIEDADYATEVSNMSK	100		12
6	Controle	53	Salmonella enterica serovar Gallinarum str. 287/91 / NCTC 13346	fljB	SG1096	Flagellin	B5R7H3					14	94	99.7	40.6	SSLGAIQNRFDSAITNLGNTVTNLNSAR	100		12
6	Controle	53	Salmonella enterica serovar Gallinarum str. 287/91 / NCTC 13346	fljB	SG1096	Flagellin	B5R7H3					14	94	99.7	40.6	TASGVSTLINEDAAAAK	100		12
6	Controle	53	Salmonella enterica serovar Gallinarum str. 287/91 / NCTC 13346	fljB	SG1096	Flagellin	B5R7H3					14	94	94.5	40.6	TMFIDKTASGVSTLINEDAAAAK	100		12
6	Controle	54	Salmonella enterica serovar Gallinarum str. 287/91 / NCTC 13346	fljB	SG1096	Flagellin	B5R7H3	52950	4.90	5054	59	21	71	99.7	49.5	AQILQQAGTSVLAQANQVPQNVLSLLR	100	5013.55	8.93
6	Controle	54	Salmonella enterica serovar Gallinarum str. 287/91 / NCTC 13346	fljB	SG1096	Flagellin	B5R7H3					21	71	99.7	49.5	AQVINTNSLSLLTQNNLNK	100		8.93
6	Controle	54	Salmonella enterica serovar Gallinarum str. 287/91 / NCTC 13346	fljB	SG1096	Flagellin	B5R7H3					21	71	94.9	49.5	AQVINTNSLSLLTQNNLNKSQSSLSSAIER	100		8.93
6	Controle	54	Salmonella enterica serovar Gallinarum str. 287/91 / NCTC 13346	fljB	SG1096	Flagellin	B5R7H3					21	71	92.8	49.5	DDAAGQAIANR	100		8.93
6	Controle	54	Salmonella enterica serovar Gallinarum str. 287/91 / NCTC 13346	fljB	SG1096	Flagellin	B5R7H3					21	71	99.5	49.5	ELSVQATNGTNSDSDLK	100		8.93
6	Controle	54	Salmonella enterica serovar Gallinarum str. 287/91 / NCTC 13346	fljB	SG1096	Flagellin	B5R7H3					21	71	99.7	49.5	FDSAITNLGNTVTNLNSAR	100		8.93
6	Controle	54	Salmonella enterica serovar Gallinarum str. 287/91 / NCTC 13346	fljB	SG1096	Flagellin	B5R7H3					21	71	99.7	49.5	IEDADYATEVSNMSK	100		8.93
6	Controle	54	Salmonella enterica serovar Gallinarum str. 287/91 / NCTC 13346	fljB	SG1096	Flagellin	B5R7H3					21	71	99.7	49.5	INSAKDDAAGQAIANR	100		8.93
6	Controle	54	Salmonella enterica serovar Gallinarum str. 287/91 / NCTC 13346	fljB	SG1096	Flagellin	B5R7H3					21	71	99.7	49.5	LEEIDRVSNQTQFNGVK	100		8.93
6	Controle	54	Salmonella enterica serovar Gallinarum str. 287/91 / NCTC 13346	fljB	SG1096	Flagellin	B5R7H3					21	71	99.7	49.5	NANDGISIAQTTEGALNEINNNLQR	100		8.93
6	Controle	54	Salmonella enterica serovar Gallinarum str. 287/91 / NCTC 13346	fljB	SG1096	Flagellin	B5R7H3					21	71	99.7	49.5	SIQDEIQQR	100		8.93
6	Controle	54	Salmonella enterica serovar Gallinarum str. 287/91 / NCTC 13346	fljB	SG1096	Flagellin	B5R7H3					21	71	99.7	49.5	SLGLDGFNVNGPK	100		8.93
6	Controle	54	Salmonella enterica serovar Gallinarum str. 287/91 / NCTC 13346	fljB	SG1096	Flagellin	B5R7H3					21	71	99.7	49.5	SLGLDGFNVNGPKEATVGDLK	100		8.93
6	Controle	54	Salmonella enterica serovar Gallinarum str. 287/91 / NCTC 13346	fljB	SG1096	Flagellin	B5R7H3					21	71	99.7	49.5	SQSSLSSAIER	100		8.93
6	Controle	54	Salmonella enterica serovar Gallinarum str. 287/91 / NCTC 13346	fljB	SG1096	Flagellin	B5R7H3					21	71	99.7	49.5	SRIEDADYATEVSNMSK	100		8.93
6	Controle	54	Salmonella enterica serovar Gallinarum str. 287/91 / NCTC 13346	fljB	SG1096	Flagellin	B5R7H3					21	71	99.7	49.5	SSLGAIQNR	100		8.93
6	Controle	54	Salmonella enterica serovar Gallinarum str. 287/91 / NCTC 13346	fljB	SG1096	Flagellin	B5R7H3					21	71	99.7	49.5	SSLGAIQNRFDSAITNLGNTVTNLNSAR	100		8.93
6	Controle	54	Salmonella enterica serovar Gallinarum str. 287/91 / NCTC 13346	fljB	SG1096	Flagellin	B5R7H3					21	71	99.3	49.5	STANPLASIDSALSK	100		8.93
6	Controle	54	Salmonella enterica serovar Gallinarum str. 287/91 / NCTC 13346	fljB	SG1096	Flagellin	B5R7H3					21	71	99.7	49.5	STANPLASIDSALSKVDAVR	100		8.93
6	Controle	54	Salmonella enterica serovar Gallinarum str. 287/91 / NCTC 13346	fljB	SG1096	Flagellin	B5R7H3					21	71	99.7	49.5	TASGVSTLINEDAAAAK	100		8.93
6	Controle	54	Salmonella enterica serovar Gallinarum str. 287/91 / NCTC 13346	fljB	SG1096	Flagellin	B5R7H3					21	71	99.7	49.5	TMFIDKTASGVSTLINEDAAAAK	100		8.93
6	Tratado	55	Salmonella enterica serovar Gallinarum str. 287/91 / NCTC 13346	fljB	SG1096	Flagellin	B5R7H3	52950	4.90	5642	55	20	67	99.7	52.9	AQILQQAGTSVLAQANQVPQNVLSLLR	100	4165.6	6.91
6	Tratado	55	Salmonella enterica serovar Gallinarum str. 287/91 / NCTC 13346	fljB	SG1096	Flagellin	B5R7H3					20	67	99.7	52.9	AQVINTNSLSLLTQNNLNK	100		6.91
6	Tratado	55	Salmonella enterica serovar Gallinarum str. 287/91 / NCTC 13346	fljB	SG1096	Flagellin	B5R7H3					20	67	99.7	52.9	AQVINTNSLSLLTQNNLNKSQSSLSSAIER	100		6.91
6	Tratado	55	Salmonella enterica serovar Gallinarum str. 287/91 / NCTC 13346	fljB	SG1096	Flagellin	B5R7H3					20	67	99.7	52.9	FDSAITNLGNTVTNLNSAR	100		6.91
6	Tratado	55	Salmonella enterica serovar Gallinarum str. 287/91 / NCTC 13346	fljB	SG1096	Flagellin	B5R7H3					20	67	99.3	52.9	FTSNIKGLTQASR	100		6.91
6	Tratado	55	Salmonella enterica serovar Gallinarum str. 287/91 / NCTC 13346	fljB	SG1096	Flagellin	B5R7H3					20	67	99.7	52.9	IEDADYATEVSNMSK	100		6.91
6	Tratado	55	Salmonella enterica serovar Gallinarum str. 287/91 / NCTC 13346	fljB	SG1096	Flagellin	B5R7H3					20	67	99.7	52.9	INSAKDDAAGQAIANR	100		6.91
6	Tratado	55	Salmonella enterica serovar Gallinarum str. 287/91 / NCTC 13346	fljB	SG1096	Flagellin	B5R7H3					20	67	99.7	52.9	IQVGANDGETITIDLQKIDVK	100		6.91
6	Tratado	55	Salmonella enterica serovar Gallinarum str. 287/91 / NCTC 13346	fljB	SG1096	Flagellin	B5R7H3					20	67	99.7	52.9	LEEIDRVSNQTQFNGVK	100		6.91
6	Tratado	55	Salmonella enterica serovar Gallinarum str. 287/91 / NCTC 13346	fljB	SG1096	Flagellin	B5R7H3					20	67	99.7	52.9	NANDGISIAQTTEGALNEINNNLQR	100		6.91
6	Tratado	55	Salmonella enterica serovar Gallinarum str. 287/91 / NCTC 13346	fljB	SG1096	Flagellin	B5R7H3					20	67	99.4	52.9	SIQDEIQQR	100		6.91
6	Tratado	55	Salmonella enterica serovar Gallinarum str. 287/91 / NCTC 13346	fljB	SG1096	Flagellin	B5R7H3					20	67	99.7	52.9	SLGLDGFNVNGPK	100		6.91
6	Tratado	55	Salmonella enterica serovar Gallinarum str. 287/91 / NCTC 13346	fljB	SG1096	Flagellin	B5R7H3					20	67	99.7	52.9	SLGLDGFNVNGPKEATVGDLK	100		6.91
6	Tratado	55	Salmonella enterica serovar Gallinarum str. 287/91 / NCTC 13346	fljB	SG1096	Flagellin	B5R7H3					20	67	99.7	52.9	SQSSLSSAIER	100		6.91
6	Tratado	55	Salmonella enterica serovar Gallinarum str. 287/91 / NCTC 13346	fljB	SG1096	Flagellin	B5R7H3					20	67	99.7	52.9	SRIEDADYATEVSNMSK	100		6.91
6	Tratado	55	Salmonella enterica serovar Gallinarum str. 287/91 / NCTC 13346	fljB	SG1096	Flagellin	B5R7H3					20	67	99.7	52.9	SSLGAIQNRFDSAITNLGNTVTNLNSAR	100		6.91
6	Tratado	55	Salmonella enterica serovar Gallinarum str. 287/91 / NCTC 13346	fljB	SG1096	Flagellin	B5R7H3					20	67	99.7	52.9	STANPLASIDSALSK	100		6.91
6	Tratado	55	Salmonella enterica serovar Gallinarum str. 287/91 / NCTC 13346	fljB	SG1096	Flagellin	B5R7H3					20	67	99.7	52.9	STANPLASIDSALSKVDAVR	100		6.91
6	Tratado	55	Salmonella enterica serovar Gallinarum str. 287/91 / NCTC 13346	fljB	SG1096	Flagellin	B5R7H3					20	67	99.7	52.9	TASGVSTLINEDAAAAK	100		6.91
6	Tratado	55	Salmonella enterica serovar Gallinarum str. 287/91 / NCTC 13346	fljB	SG1096	Flagellin	B5R7H3					20	67	99.7	52.9	TMFIDKTASGVSTLINEDAAAAK	100		6.91
6	Tratado	56	Salmonella enterica serovar Gallinarum str. 287/91 / NCTC 13346	fljB	SG1096	Flagellin	B5R7H3	52950	4.90	2247	46	16	37	99.7	45.1	AQILQQAGTSVLAQANQVPQNVLSLLR	100	3994.9	5.36
6	Tratado	56	Salmonella enterica serovar Gallinarum str. 287/91 / NCTC 13346	fljB	SG1096	Flagellin	B5R7H3					16	37	99.7	45.1	AQVINTNSLSLLTQNNLNK	100		5.36
6	Tratado	56	Salmonella enterica serovar Gallinarum str. 287/91 / NCTC 13346	fljB	SG1096	Flagellin	B5R7H3					16	37	99.7	45.1	FDSAITNLGNTVTNLNSAR	100		5.36
6	Tratado	56	Salmonella enterica serovar Gallinarum str. 287/91 / NCTC 13346	fljB	SG1096	Flagellin	B5R7H3					16	37	99.7	45.1	IEDADYATEVSNMSK	100		5.36
6	Tratado	56	Salmonella enterica serovar Gallinarum str. 287/91 / NCTC 13346	fljB	SG1096	Flagellin	B5R7H3					16	37	99.7	45.1	INSAKDDAAGQAIANR	100		5.36
6	Tratado	56	Salmonella enterica serovar Gallinarum str. 287/91 / NCTC 13346	fljB	SG1096	Flagellin	B5R7H3					16	37	98.4	45.1	LEEIDRVSNQTQFNGVK	100		5.36
6	Tratado	56	Salmonella enterica serovar Gallinarum str. 287/91 / NCTC 13346	fljB	SG1096	Flagellin	B5R7H3					16	37	99.7	45.1	NANDGISIAQTTEGALNEINNNLQR	100		5.36
6	Tratado	56	Salmonella enterica serovar Gallinarum str. 287/91 / NCTC 13346	fljB	SG1096	Flagellin	B5R7H3					16	37	99.2	45.1	SIQDEIQQR	100		5.36
6	Tratado	56	Salmonella enterica serovar Gallinarum str. 287/91 / NCTC 13346	fljB	SG1096	Flagellin	B5R7H3					16	37	99.7	45.1	SLGLDGFNVNGPK	100		5.36
6	Tratado	56	Salmonella enterica serovar Gallinarum str. 287/91 / NCTC 13346	fljB	SG1096	Flagellin	B5R7H3					16	37	99.7	45.1	SLGLDGFNVNGPKEATVGDLK	100		5.36
6	Tratado	56	Salmonella enterica serovar Gallinarum str. 287/91 / NCTC 13346	fljB	SG1096	Flagellin	B5R7H3					16	37	99.7	45.1	SQSSLSSAIER	100		5.36
6	Tratado	56	Salmonella enterica serovar Gallinarum str. 287/91 / NCTC 13346	fljB	SG1096	Flagellin	B5R7H3					16	37	99.7	45.1	SRIEDADYATEVSNMSK	100		5.36
6	Tratado	56	Salmonella enterica serovar Gallinarum str. 287/91 / NCTC 13346	fljB	SG1096	Flagellin	B5R7H3					16	37	99.7	45.1	SSLGAIQNRFDSAITNLGNTVTNLNSAR	100		5.36
6	Tratado	56	Salmonella enterica serovar Gallinarum str. 287/91 / NCTC 13346	fljB	SG1096	Flagellin	B5R7H3					16	37	90.9	45.1	STANPLASIDSALSK	100		5.36
6	Tratado	56	Salmonella enterica serovar Gallinarum str. 287/91 / NCTC 13346	fljB	SG1096	Flagellin	B5R7H3					16	37	99.7	45.1	TASGVSTLINEDAAAAK	100		5.36
6	Tratado	56	Salmonella enterica serovar Gallinarum str. 287/91 / NCTC 13346	fljB	SG1096	Flagellin	B5R7H3					16	37	99.7	45.1	TMFIDKTASGVSTLINEDAAAAK	100		5.36
6	Tratado	57	Salmonella enterica serovar Gallinarum str. 287/91 / NCTC 13346	fljB	SG1096	Flagellin	B5R7H3	52950	4.90	3868	55	19	54	99.7	49.1	AQILQQAGTSVLAQANQVPQNVLSLLR	100	4080.25	6.19
6	Tratado	57	Salmonella enterica serovar Gallinarum str. 287/91 / NCTC 13346	fljB	SG1096	Flagellin	B5R7H3					19	54	99.7	49.1	AQVINTNSLSLLTQNNLNK	100		6.19
6	Tratado	57	Salmonella enterica serovar Gallinarum str. 287/91 / NCTC 13346	fljB	SG1096	Flagellin	B5R7H3					19	54	99.7	49.1	AQVINTNSLSLLTQNNLNKSQSSLSSAIER	100		6.19
6	Tratado	57	Salmonella enterica serovar Gallinarum str. 287/91 / NCTC 13346	fljB	SG1096	Flagellin	B5R7H3					19	54	99.7	49.1	FDSAITNLGNTVTNLNSAR	100		6.19
6	Tratado	57	Salmonella enterica serovar Gallinarum str. 287/91 / NCTC 13346	fljB	SG1096	Flagellin	B5R7H3					19	54	99.7	49.1	IEDADYATEVSNMSK	100		6.19
6	Tratado	57	Salmonella enterica serovar Gallinarum str. 287/91 / NCTC 13346	fljB	SG1096	Flagellin	B5R7H3					19	54	99.7	49.1	INSAKDDAAGQAIANR	100		6.19
6	Tratado	57	Salmonella enterica serovar Gallinarum str. 287/91 / NCTC 13346	fljB	SG1096	Flagellin	B5R7H3					19	54	98.2	49.1	IQVGANDGETITIDLQKIDVK	100		6.19
6	Tratado	57	Salmonella enterica serovar Gallinarum str. 287/91 / NCTC 13346	fljB	SG1096	Flagellin	B5R7H3					19	54	99.6	49.1	LEEIDRVSNQTQFNGVK	100		6.19
6	Tratado	57	Salmonella enterica serovar Gallinarum str. 287/91 / NCTC 13346	fljB	SG1096	Flagellin	B5R7H3					19	54	99.7	49.1	NANDGISIAQTTEGALNEINNNLQR	100		6.19
6	Tratado	57	Salmonella enterica serovar Gallinarum str. 287/91 / NCTC 13346	fljB	SG1096	Flagellin	B5R7H3					19	54	99	49.1	SIQDEIQQR	100		6.19
6	Tratado	57	Salmonella enterica serovar Gallinarum str. 287/91 / NCTC 13346	fljB	SG1096	Flagellin	B5R7H3					19	54	99.7	49.1	SLGLDGFNVNGPK	100		6.19
6	Tratado	57	Salmonella enterica serovar Gallinarum str. 287/91 / NCTC 13346	fljB	SG1096	Flagellin	B5R7H3					19	54	99.7	49.1	SLGLDGFNVNGPKEATVGDLK	100		6.19
6	Tratado	57	Salmonella enterica serovar Gallinarum str. 287/91 / NCTC 13346	fljB	SG1096	Flagellin	B5R7H3					19	54	99.7	49.1	SQSSLSSAIER	100		6.19
6	Tratado	57	Salmonella enterica serovar Gallinarum str. 287/91 / NCTC 13346	fljB	SG1096	Flagellin	B5R7H3					19	54	99.7	49.1	SRIEDADYATEVSNMSK	100		6.19
6	Tratado	57	Salmonella enterica serovar Gallinarum str. 287/91 / NCTC 13346	fljB	SG1096	Flagellin	B5R7H3					19	54	98.9	49.1	SSLGAIQNR	100		6.19
6	Tratado	57	Salmonella enterica serovar Gallinarum str. 287/91 / NCTC 13346	fljB	SG1096	Flagellin	B5R7H3					19	54	99.7	49.1	SSLGAIQNRFDSAITNLGNTVTNLNSAR	100		6.19
6	Tratado	57	Salmonella enterica serovar Gallinarum str. 287/91 / NCTC 13346	fljB	SG1096	Flagellin	B5R7H3					19	54	99.6	49.1	STANPLASIDSALSK	100		6.19
6	Tratado	57	Salmonella enterica serovar Gallinarum str. 287/91 / NCTC 13346	fljB	SG1096	Flagellin	B5R7H3					19	54	99.7	49.1	STANPLASIDSALSKVDAVR	100		6.19
6	Tratado	57	Salmonella enterica serovar Gallinarum str. 287/91 / NCTC 13346	fljB	SG1096	Flagellin	B5R7H3					19	54	99.7	49.1	TASGVSTLINEDAAAAK	100		6.19
7	Controle	58	Salmonella enterica serovar Gallinarum str. 287/91 / NCTC 13346	fljB	SG1096	Flagellin	B5R7H3	52950	4.90	4835	55	18	18	99.7	55	AQILQQAGTSVLAQANQVPQNVLSLLR	100	7278.8	8.1
7	Controle	58	Salmonella enterica serovar Gallinarum str. 287/91 / NCTC 13346	fljB	SG1096	Flagellin	B5R7H3					18	18	99.7	55	AQVINTNSLSLLTQNNLNK	100		8.1
7	Controle	58	Salmonella enterica serovar Gallinarum str. 287/91 / NCTC 13346	fljB	SG1096	Flagellin	B5R7H3					18	18	99.7	55	ELSVQATNGTNSDSDLKSIQDEIQQR	100		8.1
7	Controle	58	Salmonella enterica serovar Gallinarum str. 287/91 / NCTC 13346	fljB	SG1096	Flagellin	B5R7H3					18	18	99.7	55	FDSAITNLGNTVTNLNSAR	100		8.1
7	Controle	58	Salmonella enterica serovar Gallinarum str. 287/91 / NCTC 13346	fljB	SG1096	Flagellin	B5R7H3					18	18	98.9	55	FTSNIKGLTQASR	100		8.1
7	Controle	58	Salmonella enterica serovar Gallinarum str. 287/91 / NCTC 13346	fljB	SG1096	Flagellin	B5R7H3					18	18	99.7	55	IEDADYATEVSNMSK	100		8.1
7	Controle	58	Salmonella enterica serovar Gallinarum str. 287/91 / NCTC 13346	fljB	SG1096	Flagellin	B5R7H3					18	18	99.7	55	INSAKDDAAGQAIANR	100		8.1
7	Controle	58	Salmonella enterica serovar Gallinarum str. 287/91 / NCTC 13346	fljB	SG1096	Flagellin	B5R7H3					18	18	99.7	55	IQVGANDGETITIDLQKIDVK	100		8.1
7	Controle	58	Salmonella enterica serovar Gallinarum str. 287/91 / NCTC 13346	fljB	SG1096	Flagellin	B5R7H3					18	18	99.7	55	LEEIDRVSNQTQFNGVK	100		8.1
7	Controle	58	Salmonella enterica serovar Gallinarum str. 287/91 / NCTC 13346	fljB	SG1096	Flagellin	B5R7H3					18	18	99.7	55	NANDGISIAQTTEGALNEINNNLQR	100		8.1
7	Controle	58	Salmonella enterica serovar Gallinarum str. 287/91 / NCTC 13346	fljB	SG1096	Flagellin	B5R7H3					18	18	93.8	55	SIQDEIQQR	100		8.1
7	Controle	58	Salmonella enterica serovar Gallinarum str. 287/91 / NCTC 13346	fljB	SG1096	Flagellin	B5R7H3					18	18	99.7	55	SLGLDGFNVNGPK	100		8.1
7	Controle	58	Salmonella enterica serovar Gallinarum str. 287/91 / NCTC 13346	fljB	SG1096	Flagellin	B5R7H3					18	18	99.7	55	SLGLDGFNVNGPKEATVGDLK	100		8.1
7	Controle	58	Salmonella enterica serovar Gallinarum str. 287/91 / NCTC 13346	fljB	SG1096	Flagellin	B5R7H3					18	18	99.7	55	SQSSLSSAIER	100		8.1
7	Controle	58	Salmonella enterica serovar Gallinarum str. 287/91 / NCTC 13346	fljB	SG1096	Flagellin	B5R7H3					18	18	99.7	55	SRIEDADYATEVSNMSK	100		8.1
7	Controle	58	Salmonella enterica serovar Gallinarum str. 287/91 / NCTC 13346	fljB	SG1096	Flagellin	B5R7H3					18	18	99.7	55	SSLGAIQNRFDSAITNLGNTVTNLNSAR	100		8.1
7	Controle	58	Salmonella enterica serovar Gallinarum str. 287/91 / NCTC 13346	fljB	SG1096	Flagellin	B5R7H3					18	18	99.7	55	STANPLASIDSALSKVDAVR	100		8.1
7	Controle	58	Salmonella enterica serovar Gallinarum str. 287/91 / NCTC 13346	fljB	SG1096	Flagellin	B5R7H3					18	18	99.7	55	TASGVSTLINEDAAAAK	100		8.1
7	Controle	59	Salmonella enterica serovar Gallinarum str. 287/91 / NCTC 13346	fljB	SG1096	Flagellin	B5R7H3	52950	4.90	4389	55	19	19	99.7	51.7	AQILQQAGTSVLAQANQVPQNVLSLLR	100	6803.6	5.91
7	Controle	59	Salmonella enterica serovar Gallinarum str. 287/91 / NCTC 13346	fljB	SG1096	Flagellin	B5R7H3					19	19	99.7	51.7	AQVINTNSLSLLTQNNLNK	100		5.91
7	Controle	59	Salmonella enterica serovar Gallinarum str. 287/91 / NCTC 13346	fljB	SG1096	Flagellin	B5R7H3					19	19	99.7	51.7	AQVINTNSLSLLTQNNLNKSQSSLSSAIER	100		5.91
7	Controle	59	Salmonella enterica serovar Gallinarum str. 287/91 / NCTC 13346	fljB	SG1096	Flagellin	B5R7H3					19	19	99.7	51.7	FDSAITNLGNTVTNLNSAR	100		5.91
7	Controle	59	Salmonella enterica serovar Gallinarum str. 287/91 / NCTC 13346	fljB	SG1096	Flagellin	B5R7H3					19	19	94.2	51.7	FTSNIKGLTQASR	100		5.91
7	Controle	59	Salmonella enterica serovar Gallinarum str. 287/91 / NCTC 13346	fljB	SG1096	Flagellin	B5R7H3					19	19	99.7	51.7	IEDADYATEVSNMSK	100		5.91
7	Controle	59	Salmonella enterica serovar Gallinarum str. 287/91 / NCTC 13346	fljB	SG1096	Flagellin	B5R7H3					19	19	99.7	51.7	INSAKDDAAGQAIANR	100		5.91
7	Controle	59	Salmonella enterica serovar Gallinarum str. 287/91 / NCTC 13346	fljB	SG1096	Flagellin	B5R7H3					19	19	99.7	51.7	IQVGANDGETITIDLQKIDVK	100		5.91
7	Controle	59	Salmonella enterica serovar Gallinarum str. 287/91 / NCTC 13346	fljB	SG1096	Flagellin	B5R7H3					19	19	99.7	51.7	LEEIDRVSNQTQFNGVK	100		5.91
7	Controle	59	Salmonella enterica serovar Gallinarum str. 287/91 / NCTC 13346	fljB	SG1096	Flagellin	B5R7H3					19	19	99.7	51.7	NANDGISIAQTTEGALNEINNNLQR	100		5.91
7	Controle	59	Salmonella enterica serovar Gallinarum str. 287/91 / NCTC 13346	fljB	SG1096	Flagellin	B5R7H3					19	19	99.3	51.7	SIQDEIQQR	100		5.91
7	Controle	59	Salmonella enterica serovar Gallinarum str. 287/91 / NCTC 13346	fljB	SG1096	Flagellin	B5R7H3					19	19	99.7	51.7	SLGLDGFNVNGPK	100		5.91
7	Controle	59	Salmonella enterica serovar Gallinarum str. 287/91 / NCTC 13346	fljB	SG1096	Flagellin	B5R7H3					19	19	99.7	51.7	SLGLDGFNVNGPKEATVGDLK	100		5.91
7	Controle	59	Salmonella enterica serovar Gallinarum str. 287/91 / NCTC 13346	fljB	SG1096	Flagellin	B5R7H3					19	19	99.7	51.7	SQSSLSSAIER	100		5.91
7	Controle	59	Salmonella enterica serovar Gallinarum str. 287/91 / NCTC 13346	fljB	SG1096	Flagellin	B5R7H3					19	19	99.7	51.7	SRIEDADYATEVSNMSK	100		5.91
7	Controle	59	Salmonella enterica serovar Gallinarum str. 287/91 / NCTC 13346	fljB	SG1096	Flagellin	B5R7H3					19	19	99.7	51.7	SSLGAIQNRFDSAITNLGNTVTNLNSAR	100		5.91
7	Controle	59	Salmonella enterica serovar Gallinarum str. 287/91 / NCTC 13346	fljB	SG1096	Flagellin	B5R7H3					19	19	93.7	51.7	STANPLASIDSALSK	100		5.91
7	Controle	59	Salmonella enterica serovar Gallinarum str. 287/91 / NCTC 13346	fljB	SG1096	Flagellin	B5R7H3					19	19	99.7	51.7	STANPLASIDSALSKVDAVR	100		5.91
7	Controle	59	Salmonella enterica serovar Gallinarum str. 287/91 / NCTC 13346	fljB	SG1096	Flagellin	B5R7H3					19	19	99.7	51.7	TASGVSTLINEDAAAAK	100		5.91
7	Controle	60	Salmonella enterica serovar Gallinarum str. 287/91 / NCTC 13346	fljB	SG1096	Flagellin	B5R7H3	52950	4.90	6241	59	20	20	99.7	52.7	AQILQQAGTSVLAQANQVPQNVLSLLR	100	7041.2	7.6
7	Controle	60	Salmonella enterica serovar Gallinarum str. 287/91 / NCTC 13346	fljB	SG1096	Flagellin	B5R7H3					20	20	99.7	52.7	AQVINTNSLSLLTQNNLNK	100		7.6
7	Controle	60	Salmonella enterica serovar Gallinarum str. 287/91 / NCTC 13346	fljB	SG1096	Flagellin	B5R7H3					20	20	99.7	52.7	AQVINTNSLSLLTQNNLNKSQSSLSSAIER	100		7.6
7	Controle	60	Salmonella enterica serovar Gallinarum str. 287/91 / NCTC 13346	fljB	SG1096	Flagellin	B5R7H3					20	20	94.1	52.7	ELSVQATNGTNSDSDLKSIQDEIQQR	100		7.6
7	Controle	60	Salmonella enterica serovar Gallinarum str. 287/91 / NCTC 13346	fljB	SG1096	Flagellin	B5R7H3					20	20	99.7	52.7	FDSAITNLGNTVTNLNSAR	100		7.6
7	Controle	60	Salmonella enterica serovar Gallinarum str. 287/91 / NCTC 13346	fljB	SG1096	Flagellin	B5R7H3					20	20	99.7	52.7	IEDADYATEVSNMSK	100		7.6
7	Controle	60	Salmonella enterica serovar Gallinarum str. 287/91 / NCTC 13346	fljB	SG1096	Flagellin	B5R7H3					20	20	99.7	52.7	INSAKDDAAGQAIANR	100		7.6
7	Controle	60	Salmonella enterica serovar Gallinarum str. 287/91 / NCTC 13346	fljB	SG1096	Flagellin	B5R7H3					20	20	99.7	52.7	IQVGANDGETITIDLQKIDVK	100		7.6
7	Controle	60	Salmonella enterica serovar Gallinarum str. 287/91 / NCTC 13346	fljB	SG1096	Flagellin	B5R7H3					20	20	99.7	52.7	LEEIDRVSNQTQFNGVK	100		7.6
7	Controle	60	Salmonella enterica serovar Gallinarum str. 287/91 / NCTC 13346	fljB	SG1096	Flagellin	B5R7H3					20	20	99.7	52.7	NANDGISIAQTTEGALNEINNNLQR	100		7.6
7	Controle	60	Salmonella enterica serovar Gallinarum str. 287/91 / NCTC 13346	fljB	SG1096	Flagellin	B5R7H3					20	20	99.7	52.7	SIQDEIQQR	100		7.6
7	Controle	60	Salmonella enterica serovar Gallinarum str. 287/91 / NCTC 13346	fljB	SG1096	Flagellin	B5R7H3					20	20	97.5	52.7	SIQDEIQQRLEEIDR	100		7.6
7	Controle	60	Salmonella enterica serovar Gallinarum str. 287/91 / NCTC 13346	fljB	SG1096	Flagellin	B5R7H3					20	20	99.7	52.7	SLGLDGFNVNGPK	100		7.6
7	Controle	60	Salmonella enterica serovar Gallinarum str. 287/91 / NCTC 13346	fljB	SG1096	Flagellin	B5R7H3					20	20	99.7	52.7	SLGLDGFNVNGPKEATVGDLK	100		7.6
7	Controle	60	Salmonella enterica serovar Gallinarum str. 287/91 / NCTC 13346	fljB	SG1096	Flagellin	B5R7H3					20	20	99.7	52.7	SQSSLSSAIER	100		7.6
7	Controle	60	Salmonella enterica serovar Gallinarum str. 287/91 / NCTC 13346	fljB	SG1096	Flagellin	B5R7H3					20	20	99.7	52.7	SRIEDADYATEVSNMSK	100		7.6
7	Controle	60	Salmonella enterica serovar Gallinarum str. 287/91 / NCTC 13346	fljB	SG1096	Flagellin	B5R7H3					20	20	99.7	52.7	SSLGAIQNRFDSAITNLGNTVTNLNSAR	100		7.6
7	Controle	60	Salmonella enterica serovar Gallinarum str. 287/91 / NCTC 13346	fljB	SG1096	Flagellin	B5R7H3					20	20	99.7	52.7	STANPLASIDSALSK	100		7.6
7	Controle	60	Salmonella enterica serovar Gallinarum str. 287/91 / NCTC 13346	fljB	SG1096	Flagellin	B5R7H3					20	20	99.7	52.7	TASGVSTLINEDAAAAK	100		7.6
7	Controle	60	Salmonella enterica serovar Gallinarum str. 287/91 / NCTC 13346	fljB	SG1096	Flagellin	B5R7H3					20	20	99.7	52.7	TMFIDKTASGVSTLINEDAAAAK	100		7.6
7	Tratado	61	Salmonella enterica serovar Gallinarum str. 287/91 / NCTC 13346	fljB	SG1096	Flagellin	B5R7H3	52950	4.90	5303	52	20	20	99.7	52.9	AQILQQAGTSVLAQANQVPQNVLSLLR	100	8113.9	6.5
7	Tratado	61	Salmonella enterica serovar Gallinarum str. 287/91 / NCTC 13346	fljB	SG1096	Flagellin	B5R7H3					20	20	99.7	52.9	AQVINTNSLSLLTQNNLNK	100		6.5
7	Tratado	61	Salmonella enterica serovar Gallinarum str. 287/91 / NCTC 13346	fljB	SG1096	Flagellin	B5R7H3					20	20	99.7	52.9	AQVINTNSLSLLTQNNLNKSQSSLSSAIER	100		6.5
7	Tratado	61	Salmonella enterica serovar Gallinarum str. 287/91 / NCTC 13346	fljB	SG1096	Flagellin	B5R7H3					20	20	99.7	52.9	FDSAITNLGNTVTNLNSAR	100		6.5
7	Tratado	61	Salmonella enterica serovar Gallinarum str. 287/91 / NCTC 13346	fljB	SG1096	Flagellin	B5R7H3					20	20	98	52.9	FTSNIKGLTQASR	100		6.5
7	Tratado	61	Salmonella enterica serovar Gallinarum str. 287/91 / NCTC 13346	fljB	SG1096	Flagellin	B5R7H3					20	20	99.7	52.9	IEDADYATEVSNMSK	100		6.5
7	Tratado	61	Salmonella enterica serovar Gallinarum str. 287/91 / NCTC 13346	fljB	SG1096	Flagellin	B5R7H3					20	20	99.7	52.9	INSAKDDAAGQAIANR	100		6.5
7	Tratado	61	Salmonella enterica serovar Gallinarum str. 287/91 / NCTC 13346	fljB	SG1096	Flagellin	B5R7H3					20	20	99.7	52.9	IQVGANDGETITIDLQKIDVK	100		6.5
7	Tratado	61	Salmonella enterica serovar Gallinarum str. 287/91 / NCTC 13346	fljB	SG1096	Flagellin	B5R7H3					20	20	99.7	52.9	LEEIDRVSNQTQFNGVK	100		6.5
7	Tratado	61	Salmonella enterica serovar Gallinarum str. 287/91 / NCTC 13346	fljB	SG1096	Flagellin	B5R7H3					20	20	99.7	52.9	NANDGISIAQTTEGALNEINNNLQR	100		6.5
7	Tratado	61	Salmonella enterica serovar Gallinarum str. 287/91 / NCTC 13346	fljB	SG1096	Flagellin	B5R7H3					20	20	99.5	52.9	SIQDEIQQR	100		6.5
7	Tratado	61	Salmonella enterica serovar Gallinarum str. 287/91 / NCTC 13346	fljB	SG1096	Flagellin	B5R7H3					20	20	99.7	52.9	SLGLDGFNVNGPK	100		6.5
7	Tratado	61	Salmonella enterica serovar Gallinarum str. 287/91 / NCTC 13346	fljB	SG1096	Flagellin	B5R7H3					20	20	99.7	52.9	SLGLDGFNVNGPKEATVGDLK	100		6.5
7	Tratado	61	Salmonella enterica serovar Gallinarum str. 287/91 / NCTC 13346	fljB	SG1096	Flagellin	B5R7H3					20	20	99.7	52.9	SQSSLSSAIER	100		6.5
7	Tratado	61	Salmonella enterica serovar Gallinarum str. 287/91 / NCTC 13346	fljB	SG1096	Flagellin	B5R7H3					20	20	99.7	52.9	SRIEDADYATEVSNMSK	100		6.5
7	Tratado	61	Salmonella enterica serovar Gallinarum str. 287/91 / NCTC 13346	fljB	SG1096	Flagellin	B5R7H3					20	20	99.7	52.9	SSLGAIQNRFDSAITNLGNTVTNLNSAR	100		6.5
7	Tratado	61	Salmonella enterica serovar Gallinarum str. 287/91 / NCTC 13346	fljB	SG1096	Flagellin	B5R7H3					20	20	99.7	52.9	STANPLASIDSALSK	100		6.5
7	Tratado	61	Salmonella enterica serovar Gallinarum str. 287/91 / NCTC 13346	fljB	SG1096	Flagellin	B5R7H3					20	20	99.7	52.9	STANPLASIDSALSKVDAVR	100		6.5
7	Tratado	61	Salmonella enterica serovar Gallinarum str. 287/91 / NCTC 13346	fljB	SG1096	Flagellin	B5R7H3					20	20	99.7	52.9	TASGVSTLINEDAAAAK	100		6.5
7	Tratado	61	Salmonella enterica serovar Gallinarum str. 287/91 / NCTC 13346	fljB	SG1096	Flagellin	B5R7H3					20	20	99.7	52.9	TMFIDKTASGVSTLINEDAAAAK	100		6.5
7	Tratado	62	Salmonella enterica serovar Gallinarum str. 287/91 / NCTC 13346	fljB	SG1096	Flagellin	B5R7H3	52950	4.90	3680	55	20	20	99.7	55	AQILQQAGTSVLAQANQVPQNVLSLLR	100	7969.45	5.14
7	Tratado	62	Salmonella enterica serovar Gallinarum str. 287/91 / NCTC 13346	fljB	SG1096	Flagellin	B5R7H3					20	20	99.7	55	AQVINTNSLSLLTQNNLNK	100		5.14
7	Tratado	62	Salmonella enterica serovar Gallinarum str. 287/91 / NCTC 13346	fljB	SG1096	Flagellin	B5R7H3					20	20	99.7	55	AQVINTNSLSLLTQNNLNKSQSSLSSAIER	100		5.14
7	Tratado	62	Salmonella enterica serovar Gallinarum str. 287/91 / NCTC 13346	fljB	SG1096	Flagellin	B5R7H3					20	20	99.7	55	ELSVQATNGTNSDSDLKSIQDEIQQR	100		5.14
7	Tratado	62	Salmonella enterica serovar Gallinarum str. 287/91 / NCTC 13346	fljB	SG1096	Flagellin	B5R7H3					20	20	99.7	55	FDSAITNLGNTVTNLNSAR	100		5.14
7	Tratado	62	Salmonella enterica serovar Gallinarum str. 287/91 / NCTC 13346	fljB	SG1096	Flagellin	B5R7H3					20	20	92.2	55	FTSNIKGLTQASR	100		5.14
7	Tratado	62	Salmonella enterica serovar Gallinarum str. 287/91 / NCTC 13346	fljB	SG1096	Flagellin	B5R7H3					20	20	99.7	55	IEDADYATEVSNMSK	100		5.14
7	Tratado	62	Salmonella enterica serovar Gallinarum str. 287/91 / NCTC 13346	fljB	SG1096	Flagellin	B5R7H3					20	20	99.7	55	INSAKDDAAGQAIANR	100		5.14
7	Tratado	62	Salmonella enterica serovar Gallinarum str. 287/91 / NCTC 13346	fljB	SG1096	Flagellin	B5R7H3					20	20	99.7	55	IQVGANDGETITIDLQKIDVK	100		5.14
7	Tratado	62	Salmonella enterica serovar Gallinarum str. 287/91 / NCTC 13346	fljB	SG1096	Flagellin	B5R7H3					20	20	99.6	55	LEEIDRVSNQTQFNGVK	100		5.14
7	Tratado	62	Salmonella enterica serovar Gallinarum str. 287/91 / NCTC 13346	fljB	SG1096	Flagellin	B5R7H3					20	20	99.7	55	NANDGISIAQTTEGALNEINNNLQR	100		5.14
7	Tratado	62	Salmonella enterica serovar Gallinarum str. 287/91 / NCTC 13346	fljB	SG1096	Flagellin	B5R7H3					20	20	99.7	55	SIQDEIQQR	100		5.14
7	Tratado	62	Salmonella enterica serovar Gallinarum str. 287/91 / NCTC 13346	fljB	SG1096	Flagellin	B5R7H3					20	20	99.7	55	SLGLDGFNVNGPK	100		5.14
7	Tratado	62	Salmonella enterica serovar Gallinarum str. 287/91 / NCTC 13346	fljB	SG1096	Flagellin	B5R7H3					20	20	99.7	55	SLGLDGFNVNGPKEATVGDLK	100		5.14
7	Tratado	62	Salmonella enterica serovar Gallinarum str. 287/91 / NCTC 13346	fljB	SG1096	Flagellin	B5R7H3					20	20	99.7	55	SQSSLSSAIER	100		5.14
7	Tratado	62	Salmonella enterica serovar Gallinarum str. 287/91 / NCTC 13346	fljB	SG1096	Flagellin	B5R7H3					20	20	99.7	55	SRIEDADYATEVSNMSK	100		5.14
7	Tratado	62	Salmonella enterica serovar Gallinarum str. 287/91 / NCTC 13346	fljB	SG1096	Flagellin	B5R7H3					20	20	99.7	55	SSLGAIQNRFDSAITNLGNTVTNLNSAR	100		5.14
7	Tratado	62	Salmonella enterica serovar Gallinarum str. 287/91 / NCTC 13346	fljB	SG1096	Flagellin	B5R7H3					20	20	99.7	55	STANPLASIDSALSK	100		5.14
7	Tratado	62	Salmonella enterica serovar Gallinarum str. 287/91 / NCTC 13346	fljB	SG1096	Flagellin	B5R7H3					20	20	99.7	55	STANPLASIDSALSKVDAVR	100		5.14
7	Tratado	62	Salmonella enterica serovar Gallinarum str. 287/91 / NCTC 13346	fljB	SG1096	Flagellin	B5R7H3					20	20	99.7	55	TASGVSTLINEDAAAAK	100		5.14
7	Tratado	63	Salmonella enterica serovar Gallinarum str. 287/91 / NCTC 13346	fljB	SG1096	Flagellin	B5R7H3	52950	4.90	6161	52	20	20	99.7	52.9	AQILQQAGTSVLAQANQVPQNVLSLLR	100	7825	7.09
7	Tratado	63	Salmonella enterica serovar Gallinarum str. 287/91 / NCTC 13346	fljB	SG1096	Flagellin	B5R7H3					20	20	99.7	52.9	AQVINTNSLSLLTQNNLNK	100		7.09
7	Tratado	63	Salmonella enterica serovar Gallinarum str. 287/91 / NCTC 13346	fljB	SG1096	Flagellin	B5R7H3					20	20	99.7	52.9	AQVINTNSLSLLTQNNLNKSQSSLSSAIER	100		7.09
7	Tratado	63	Salmonella enterica serovar Gallinarum str. 287/91 / NCTC 13346	fljB	SG1096	Flagellin	B5R7H3					20	20	99.7	52.9	FDSAITNLGNTVTNLNSAR	100		7.09
7	Tratado	63	Salmonella enterica serovar Gallinarum str. 287/91 / NCTC 13346	fljB	SG1096	Flagellin	B5R7H3					20	20	99.6	52.9	FTSNIKGLTQASR	100		7.09
7	Tratado	63	Salmonella enterica serovar Gallinarum str. 287/91 / NCTC 13346	fljB	SG1096	Flagellin	B5R7H3					20	20	99.7	52.9	IEDADYATEVSNMSK	100		7.09
7	Tratado	63	Salmonella enterica serovar Gallinarum str. 287/91 / NCTC 13346	fljB	SG1096	Flagellin	B5R7H3					20	20	99.7	52.9	INSAKDDAAGQAIANR	100		7.09
7	Tratado	63	Salmonella enterica serovar Gallinarum str. 287/91 / NCTC 13346	fljB	SG1096	Flagellin	B5R7H3					20	20	99.7	52.9	IQVGANDGETITIDLQKIDVK	100		7.09
7	Tratado	63	Salmonella enterica serovar Gallinarum str. 287/91 / NCTC 13346	fljB	SG1096	Flagellin	B5R7H3					20	20	99.7	52.9	LEEIDRVSNQTQFNGVK	100		7.09
7	Tratado	63	Salmonella enterica serovar Gallinarum str. 287/91 / NCTC 13346	fljB	SG1096	Flagellin	B5R7H3					20	20	99.7	52.9	NANDGISIAQTTEGALNEINNNLQR	100		7.09
7	Tratado	63	Salmonella enterica serovar Gallinarum str. 287/91 / NCTC 13346	fljB	SG1096	Flagellin	B5R7H3					20	20	99.4	52.9	SIQDEIQQR	100		7.09
7	Tratado	63	Salmonella enterica serovar Gallinarum str. 287/91 / NCTC 13346	fljB	SG1096	Flagellin	B5R7H3					20	20	99.7	52.9	SLGLDGFNVNGPK	100		7.09
7	Tratado	63	Salmonella enterica serovar Gallinarum str. 287/91 / NCTC 13346	fljB	SG1096	Flagellin	B5R7H3					20	20	99.7	52.9	SLGLDGFNVNGPKEATVGDLK	100		7.09
7	Tratado	63	Salmonella enterica serovar Gallinarum str. 287/91 / NCTC 13346	fljB	SG1096	Flagellin	B5R7H3					20	20	99.7	52.9	SQSSLSSAIER	100		7.09
7	Tratado	63	Salmonella enterica serovar Gallinarum str. 287/91 / NCTC 13346	fljB	SG1096	Flagellin	B5R7H3					20	20	99.7	52.9	SRIEDADYATEVSNMSK	100		7.09
7	Tratado	63	Salmonella enterica serovar Gallinarum str. 287/91 / NCTC 13346	fljB	SG1096	Flagellin	B5R7H3					20	20	99.7	52.9	SSLGAIQNRFDSAITNLGNTVTNLNSAR	100		7.09
7	Tratado	63	Salmonella enterica serovar Gallinarum str. 287/91 / NCTC 13346	fljB	SG1096	Flagellin	B5R7H3					20	20	99.7	52.9	STANPLASIDSALSK	100		7.09
7	Tratado	63	Salmonella enterica serovar Gallinarum str. 287/91 / NCTC 13346	fljB	SG1096	Flagellin	B5R7H3					20	20	99.7	52.9	STANPLASIDSALSKVDAVR	100		7.09
7	Tratado	63	Salmonella enterica serovar Gallinarum str. 287/91 / NCTC 13346	fljB	SG1096	Flagellin	B5R7H3					20	20	99.7	52.9	TASGVSTLINEDAAAAK	100		7.09
7	Tratado	63	Salmonella enterica serovar Gallinarum str. 287/91 / NCTC 13346	fljB	SG1096	Flagellin	B5R7H3					20	20	99.7	52.9	TMFIDKTASGVSTLINEDAAAAK	100		7.09
12	Controle	64	Salmonella enterica serovar Gallinarum str. 287/91 / NCTC 13346	fljB	SG1096	Flagellin	B5R7H3	52950	4.90	644	38	8	15	99.7	24	AQVINTNSLSLLTQNNLNK	100	4321.65	3.74
12	Controle	64	Salmonella enterica serovar Gallinarum str. 287/91 / NCTC 13346	fljB	SG1096	Flagellin	B5R7H3					8	15	99.7	24	FDSAITNLGNTVTNLNSAR	100		3.74
12	Controle	64	Salmonella enterica serovar Gallinarum str. 287/91 / NCTC 13346	fljB	SG1096	Flagellin	B5R7H3					8	15	99.6	24	IEDADYATEVSNMSK	100		3.74
12	Controle	64	Salmonella enterica serovar Gallinarum str. 287/91 / NCTC 13346	fljB	SG1096	Flagellin	B5R7H3					8	15	95.2	24	LEEIDRVSNQTQFNGVK	100		3.74
12	Controle	64	Salmonella enterica serovar Gallinarum str. 287/91 / NCTC 13346	fljB	SG1096	Flagellin	B5R7H3					8	15	99.7	24	NANDGISIAQTTEGALNEINNNLQR	100		3.74
12	Controle	64	Salmonella enterica serovar Gallinarum str. 287/91 / NCTC 13346	fljB	SG1096	Flagellin	B5R7H3					8	15	99.7	24	SLGLDGFNVNGPK	100		3.74
12	Controle	64	Salmonella enterica serovar Gallinarum str. 287/91 / NCTC 13346	fljB	SG1096	Flagellin	B5R7H3					8	15	99.7	24	SQSSLSSAIER	100		3.74
12	Controle	64	Salmonella enterica serovar Gallinarum str. 287/91 / NCTC 13346	fljB	SG1096	Flagellin	B5R7H3					8	15	99.7	24	SRIEDADYATEVSNMSK	100		3.74
12	Controle	65	Salmonella enterica serovar Gallinarum str. 287/91 / NCTC 13346	fljB	SG1096	Flagellin	B5R7H3	52950	4.90	4287	56	19	59	99.7	48.7	AQILQQAGTSVLAQANQVPQNVLSLLR	100	4243	7.01
12	Controle	65	Salmonella enterica serovar Gallinarum str. 287/91 / NCTC 13346	fljB	SG1096	Flagellin	B5R7H3					19	59	99.7	48.7	AQVINTNSLSLLTQNNLNK	100		7.01
12	Controle	65	Salmonella enterica serovar Gallinarum str. 287/91 / NCTC 13346	fljB	SG1096	Flagellin	B5R7H3					19	59	99.7	48.7	AQVINTNSLSLLTQNNLNKSQSSLSSAIER	100		7.01
12	Controle	65	Salmonella enterica serovar Gallinarum str. 287/91 / NCTC 13346	fljB	SG1096	Flagellin	B5R7H3					19	59	99.7	48.7	FDSAITNLGNTVTNLNSAR	100		7.01
12	Controle	65	Salmonella enterica serovar Gallinarum str. 287/91 / NCTC 13346	fljB	SG1096	Flagellin	B5R7H3					19	59	98.1	48.7	FTSNIKGLTQASR	100		7.01
12	Controle	65	Salmonella enterica serovar Gallinarum str. 287/91 / NCTC 13346	fljB	SG1096	Flagellin	B5R7H3					19	59	99.7	48.7	IEDADYATEVSNMSK	100		7.01
12	Controle	65	Salmonella enterica serovar Gallinarum str. 287/91 / NCTC 13346	fljB	SG1096	Flagellin	B5R7H3					19	59	99.7	48.7	INSAKDDAAGQAIANR	100		7.01
12	Controle	65	Salmonella enterica serovar Gallinarum str. 287/91 / NCTC 13346	fljB	SG1096	Flagellin	B5R7H3					19	59	99.7	48.7	LEEIDRVSNQTQFNGVK	100		7.01
12	Controle	65	Salmonella enterica serovar Gallinarum str. 287/91 / NCTC 13346	fljB	SG1096	Flagellin	B5R7H3					19	59	99.7	48.7	NANDGISIAQTTEGALNEINNNLQR	100		7.01
12	Controle	65	Salmonella enterica serovar Gallinarum str. 287/91 / NCTC 13346	fljB	SG1096	Flagellin	B5R7H3					19	59	99	48.7	SIQDEIQQR	100		7.01
12	Controle	65	Salmonella enterica serovar Gallinarum str. 287/91 / NCTC 13346	fljB	SG1096	Flagellin	B5R7H3					19	59	99.7	48.7	SLGLDGFNVNGPK	100		7.01
12	Controle	65	Salmonella enterica serovar Gallinarum str. 287/91 / NCTC 13346	fljB	SG1096	Flagellin	B5R7H3					19	59	99.7	48.7	SLGLDGFNVNGPKEATVGDLK	100		7.01
12	Controle	65	Salmonella enterica serovar Gallinarum str. 287/91 / NCTC 13346	fljB	SG1096	Flagellin	B5R7H3					19	59	99.7	48.7	SQSSLSSAIER	100		7.01
12	Controle	65	Salmonella enterica serovar Gallinarum str. 287/91 / NCTC 13346	fljB	SG1096	Flagellin	B5R7H3					19	59	99.7	48.7	SRIEDADYATEVSNMSK	100		7.01
12	Controle	65	Salmonella enterica serovar Gallinarum str. 287/91 / NCTC 13346	fljB	SG1096	Flagellin	B5R7H3					19	59	99.7	48.7	SSLGAIQNRFDSAITNLGNTVTNLNSAR	100		7.01
12	Controle	65	Salmonella enterica serovar Gallinarum str. 287/91 / NCTC 13346	fljB	SG1096	Flagellin	B5R7H3					19	59	99.7	48.7	STANPLASIDSALSK	100		7.01
12	Controle	65	Salmonella enterica serovar Gallinarum str. 287/91 / NCTC 13346	fljB	SG1096	Flagellin	B5R7H3					19	59	99.7	48.7	STANPLASIDSALSKVDAVR	100		7.01
12	Controle	65	Salmonella enterica serovar Gallinarum str. 287/91 / NCTC 13346	fljB	SG1096	Flagellin	B5R7H3					19	59	99.7	48.7	TASGVSTLINEDAAAAK	100		7.01
12	Controle	65	Salmonella enterica serovar Gallinarum str. 287/91 / NCTC 13346	fljB	SG1096	Flagellin	B5R7H3					19	59	99.7	48.7	TMFIDKTASGVSTLINEDAAAAK	100		7.01
12	Controle	66	Salmonella enterica serovar Gallinarum str. 287/91 / NCTC 13346	fljB	SG1096	Flagellin	B5R7H3	52950	4.90	3884	55	17	51	99.7	52.5	AQILQQAGTSVLAQANQVPQNVLSLLR	100	4400.3	5.68
12	Controle	66	Salmonella enterica serovar Gallinarum str. 287/91 / NCTC 13346	fljB	SG1096	Flagellin	B5R7H3					17	51	99.7	52.5	AQVINTNSLSLLTQNNLNK	100		5.68
12	Controle	66	Salmonella enterica serovar Gallinarum str. 287/91 / NCTC 13346	fljB	SG1096	Flagellin	B5R7H3					17	51	99.7	52.5	ELSVQATNGTNSDSDLKSIQDEIQQR	100		5.68
12	Controle	66	Salmonella enterica serovar Gallinarum str. 287/91 / NCTC 13346	fljB	SG1096	Flagellin	B5R7H3					17	51	99.7	52.5	FDSAITNLGNTVTNLNSAR	100		5.68
12	Controle	66	Salmonella enterica serovar Gallinarum str. 287/91 / NCTC 13346	fljB	SG1096	Flagellin	B5R7H3					17	51	99.7	52.5	IEDADYATEVSNMSK	100		5.68
12	Controle	66	Salmonella enterica serovar Gallinarum str. 287/91 / NCTC 13346	fljB	SG1096	Flagellin	B5R7H3					17	51	99.7	52.5	INSAKDDAAGQAIANR	100		5.68
12	Controle	66	Salmonella enterica serovar Gallinarum str. 287/91 / NCTC 13346	fljB	SG1096	Flagellin	B5R7H3					17	51	90.7	52.5	IQVGANDGETITIDLQKIDVK	100		5.68
12	Controle	66	Salmonella enterica serovar Gallinarum str. 287/91 / NCTC 13346	fljB	SG1096	Flagellin	B5R7H3					17	51	99.1	52.5	LEEIDRVSNQTQFNGVK	100		5.68
12	Controle	66	Salmonella enterica serovar Gallinarum str. 287/91 / NCTC 13346	fljB	SG1096	Flagellin	B5R7H3					17	51	99.7	52.5	NANDGISIAQTTEGALNEINNNLQR	100		5.68
12	Controle	66	Salmonella enterica serovar Gallinarum str. 287/91 / NCTC 13346	fljB	SG1096	Flagellin	B5R7H3					17	51	99.1	52.5	SIQDEIQQR	100		5.68
12	Controle	66	Salmonella enterica serovar Gallinarum str. 287/91 / NCTC 13346	fljB	SG1096	Flagellin	B5R7H3					17	51	99.7	52.5	SLGLDGFNVNGPK	100		5.68
12	Controle	66	Salmonella enterica serovar Gallinarum str. 287/91 / NCTC 13346	fljB	SG1096	Flagellin	B5R7H3					17	51	99.7	52.5	SLGLDGFNVNGPKEATVGDLK	100		5.68
12	Controle	66	Salmonella enterica serovar Gallinarum str. 287/91 / NCTC 13346	fljB	SG1096	Flagellin	B5R7H3					17	51	99.7	52.5	SQSSLSSAIER	100		5.68
12	Controle	66	Salmonella enterica serovar Gallinarum str. 287/91 / NCTC 13346	fljB	SG1096	Flagellin	B5R7H3					17	51	99.7	52.5	SRIEDADYATEVSNMSK	100		5.68
12	Controle	66	Salmonella enterica serovar Gallinarum str. 287/91 / NCTC 13346	fljB	SG1096	Flagellin	B5R7H3					17	51	99.7	52.5	SSLGAIQNRFDSAITNLGNTVTNLNSAR	100		5.68
12	Controle	66	Salmonella enterica serovar Gallinarum str. 287/91 / NCTC 13346	fljB	SG1096	Flagellin	B5R7H3					17	51	99.7	52.5	STANPLASIDSALSKVDAVR	100		5.68
12	Controle	66	Salmonella enterica serovar Gallinarum str. 287/91 / NCTC 13346	fljB	SG1096	Flagellin	B5R7H3					17	51	99.7	52.5	TASGVSTLINEDAAAAK	100		5.68
12	Tratado	67	Salmonella enterica serovar Gallinarum str. 287/91 / NCTC 13346	fljB	SG1096	Flagellin	B5R7H3	52950	4.90	6327	52	20	76	99.7	52.1	AQILQQAGTSVLAQANQVPQNVLSLLR	100	4100.1	8.71
12	Tratado	67	Salmonella enterica serovar Gallinarum str. 287/91 / NCTC 13346	fljB	SG1096	Flagellin	B5R7H3					20	76	99.7	52.1	AQVINTNSLSLLTQNNLNK	100		8.71
12	Tratado	67	Salmonella enterica serovar Gallinarum str. 287/91 / NCTC 13346	fljB	SG1096	Flagellin	B5R7H3					20	76	99.7	52.1	AQVINTNSLSLLTQNNLNKSQSSLSSAIER	100		8.71
12	Tratado	67	Salmonella enterica serovar Gallinarum str. 287/91 / NCTC 13346	fljB	SG1096	Flagellin	B5R7H3					20	76	98.7	52.1	ELSVQATNGTNSDSDLKSIQDEIQQR	100		8.71
12	Tratado	67	Salmonella enterica serovar Gallinarum str. 287/91 / NCTC 13346	fljB	SG1096	Flagellin	B5R7H3					20	76	99.7	52.1	FDSAITNLGNTVTNLNSAR	100		8.71
12	Tratado	67	Salmonella enterica serovar Gallinarum str. 287/91 / NCTC 13346	fljB	SG1096	Flagellin	B5R7H3					20	76	99.1	52.1	FTSNIKGLTQASR	100		8.71
12	Tratado	67	Salmonella enterica serovar Gallinarum str. 287/91 / NCTC 13346	fljB	SG1096	Flagellin	B5R7H3					20	76	99.7	52.1	IEDADYATEVSNMSK	100		8.71
12	Tratado	67	Salmonella enterica serovar Gallinarum str. 287/91 / NCTC 13346	fljB	SG1096	Flagellin	B5R7H3					20	76	99.7	52.1	INSAKDDAAGQAIANR	100		8.71
12	Tratado	67	Salmonella enterica serovar Gallinarum str. 287/91 / NCTC 13346	fljB	SG1096	Flagellin	B5R7H3					20	76	99.7	52.1	LEEIDRVSNQTQFNGVK	100		8.71
12	Tratado	67	Salmonella enterica serovar Gallinarum str. 287/91 / NCTC 13346	fljB	SG1096	Flagellin	B5R7H3					20	76	99.7	52.1	NANDGISIAQTTEGALNEINNNLQR	100		8.71
12	Tratado	67	Salmonella enterica serovar Gallinarum str. 287/91 / NCTC 13346	fljB	SG1096	Flagellin	B5R7H3					20	76	99.3	52.1	SIQDEIQQR	100		8.71
12	Tratado	67	Salmonella enterica serovar Gallinarum str. 287/91 / NCTC 13346	fljB	SG1096	Flagellin	B5R7H3					20	76	99.7	52.1	SLGLDGFNVNGPK	100		8.71
12	Tratado	67	Salmonella enterica serovar Gallinarum str. 287/91 / NCTC 13346	fljB	SG1096	Flagellin	B5R7H3					20	76	99.7	52.1	SLGLDGFNVNGPKEATVGDLK	100		8.71
12	Tratado	67	Salmonella enterica serovar Gallinarum str. 287/91 / NCTC 13346	fljB	SG1096	Flagellin	B5R7H3					20	76	99.7	52.1	SQSSLSSAIER	100		8.71
12	Tratado	67	Salmonella enterica serovar Gallinarum str. 287/91 / NCTC 13346	fljB	SG1096	Flagellin	B5R7H3					20	76	99.7	52.1	SRIEDADYATEVSNMSK	100		8.71
12	Tratado	67	Salmonella enterica serovar Gallinarum str. 287/91 / NCTC 13346	fljB	SG1096	Flagellin	B5R7H3					20	76	99.7	52.1	SSLGAIQNRFDSAITNLGNTVTNLNSAR	100		8.71
12	Tratado	67	Salmonella enterica serovar Gallinarum str. 287/91 / NCTC 13346	fljB	SG1096	Flagellin	B5R7H3					20	76	99.7	52.1	STANPLASIDSALSK	100		8.71
12	Tratado	67	Salmonella enterica serovar Gallinarum str. 287/91 / NCTC 13346	fljB	SG1096	Flagellin	B5R7H3					20	76	99.7	52.1	STANPLASIDSALSKVDAVR	100		8.71
12	Tratado	67	Salmonella enterica serovar Gallinarum str. 287/91 / NCTC 13346	fljB	SG1096	Flagellin	B5R7H3					20	76	99.7	52.1	TASGVSTLINEDAAAAK	100		8.71
12	Tratado	67	Salmonella enterica serovar Gallinarum str. 287/91 / NCTC 13346	fljB	SG1096	Flagellin	B5R7H3					20	76	99.7	52.1	TMFIDKTASGVSTLINEDAAAAK	100		8.71
12	Tratado	68	Salmonella enterica serovar Gallinarum str. 287/91 / NCTC 13346	fljB	SG1096	Flagellin	B5R7H3	52950	4.90	4056	56	20	55	99.7	53.7	AQILQQAGTSVLAQANQVPQNVLSLLR	100	4224.3	6.09
12	Tratado	68	Salmonella enterica serovar Gallinarum str. 287/91 / NCTC 13346	fljB	SG1096	Flagellin	B5R7H3					20	55	99.7	53.7	AQVINTNSLSLLTQNNLNK	100		6.09
12	Tratado	68	Salmonella enterica serovar Gallinarum str. 287/91 / NCTC 13346	fljB	SG1096	Flagellin	B5R7H3					20	55	99.7	53.7	AQVINTNSLSLLTQNNLNKSQSSLSSAIER	100		6.09
12	Tratado	68	Salmonella enterica serovar Gallinarum str. 287/91 / NCTC 13346	fljB	SG1096	Flagellin	B5R7H3					20	55	99.7	53.7	ELSVQATNGTNSDSDLKSIQDEIQQR	100		6.09
12	Tratado	68	Salmonella enterica serovar Gallinarum str. 287/91 / NCTC 13346	fljB	SG1096	Flagellin	B5R7H3					20	55	99.7	53.7	FDSAITNLGNTVTNLNSAR	100		6.09
12	Tratado	68	Salmonella enterica serovar Gallinarum str. 287/91 / NCTC 13346	fljB	SG1096	Flagellin	B5R7H3					20	55	99.7	53.7	IEDADYATEVSNMSK	100		6.09
12	Tratado	68	Salmonella enterica serovar Gallinarum str. 287/91 / NCTC 13346	fljB	SG1096	Flagellin	B5R7H3					20	55	99.7	53.7	INSAKDDAAGQAIANR	100		6.09
12	Tratado	68	Salmonella enterica serovar Gallinarum str. 287/91 / NCTC 13346	fljB	SG1096	Flagellin	B5R7H3					20	55	99.7	53.7	IQVGANDGETITIDLQKIDVK	100		6.09
12	Tratado	68	Salmonella enterica serovar Gallinarum str. 287/91 / NCTC 13346	fljB	SG1096	Flagellin	B5R7H3					20	55	99.7	53.7	LEEIDRVSNQTQFNGVK	100		6.09
12	Tratado	68	Salmonella enterica serovar Gallinarum str. 287/91 / NCTC 13346	fljB	SG1096	Flagellin	B5R7H3					20	55	99.7	53.7	NANDGISIAQTTEGALNEINNNLQR	100		6.09
12	Tratado	68	Salmonella enterica serovar Gallinarum str. 287/91 / NCTC 13346	fljB	SG1096	Flagellin	B5R7H3					20	55	98.8	53.7	SIQDEIQQR	100		6.09
12	Tratado	68	Salmonella enterica serovar Gallinarum str. 287/91 / NCTC 13346	fljB	SG1096	Flagellin	B5R7H3					20	55	99.7	53.7	SLGLDGFNVNGPK	100		6.09
12	Tratado	68	Salmonella enterica serovar Gallinarum str. 287/91 / NCTC 13346	fljB	SG1096	Flagellin	B5R7H3					20	55	99.7	53.7	SLGLDGFNVNGPKEATVGDLK	100		6.09
12	Tratado	68	Salmonella enterica serovar Gallinarum str. 287/91 / NCTC 13346	fljB	SG1096	Flagellin	B5R7H3					20	55	99.7	53.7	SQSSLSSAIER	100		6.09
12	Tratado	68	Salmonella enterica serovar Gallinarum str. 287/91 / NCTC 13346	fljB	SG1096	Flagellin	B5R7H3					20	55	99.7	53.7	SRIEDADYATEVSNMSK	100		6.09
12	Tratado	68	Salmonella enterica serovar Gallinarum str. 287/91 / NCTC 13346	fljB	SG1096	Flagellin	B5R7H3					20	55	99.7	53.7	SSLGAIQNRFDSAITNLGNTVTNLNSAR	100		6.09
12	Tratado	68	Salmonella enterica serovar Gallinarum str. 287/91 / NCTC 13346	fljB	SG1096	Flagellin	B5R7H3					20	55	99.7	53.7	STANPLASIDSALSK	100		6.09
12	Tratado	68	Salmonella enterica serovar Gallinarum str. 287/91 / NCTC 13346	fljB	SG1096	Flagellin	B5R7H3					20	55	99.7	53.7	STANPLASIDSALSKVDAVR	100		6.09
12	Tratado	68	Salmonella enterica serovar Gallinarum str. 287/91 / NCTC 13346	fljB	SG1096	Flagellin	B5R7H3					20	55	99.7	53.7	TASGVSTLINEDAAAAK	100		6.09
12	Tratado	68	Salmonella enterica serovar Gallinarum str. 287/91 / NCTC 13346	fljB	SG1096	Flagellin	B5R7H3					20	55	99.7	53.7	TMFIDKTASGVSTLINEDAAAAK	100		6.09
12	Tratado	69	Salmonella enterica serovar Gallinarum str. 287/91 / NCTC 13346	fljB	SG1096	Flagellin	B5R7H3	52950	4.90	4086	51	16	48	99.7	47.5	AQILQQAGTSVLAQANQVPQNVLSLLR	100	3975.9	5.45
12	Tratado	69	Salmonella enterica serovar Gallinarum str. 287/91 / NCTC 13346	fljB	SG1096	Flagellin	B5R7H3					16	48	99.7	47.5	AQVINTNSLSLLTQNNLNK	100		5.45
12	Tratado	69	Salmonella enterica serovar Gallinarum str. 287/91 / NCTC 13346	fljB	SG1096	Flagellin	B5R7H3					16	48	99.7	47.5	FDSAITNLGNTVTNLNSAR	100		5.45
12	Tratado	69	Salmonella enterica serovar Gallinarum str. 287/91 / NCTC 13346	fljB	SG1096	Flagellin	B5R7H3					16	48	97.9	47.5	FTSNIKGLTQASR	100		5.45
12	Tratado	69	Salmonella enterica serovar Gallinarum str. 287/91 / NCTC 13346	fljB	SG1096	Flagellin	B5R7H3					16	48	99.7	47.5	IEDADYATEVSNMSK	100		5.45
12	Tratado	69	Salmonella enterica serovar Gallinarum str. 287/91 / NCTC 13346	fljB	SG1096	Flagellin	B5R7H3					16	48	99.7	47.5	INSAKDDAAGQAIANR	100		5.45
12	Tratado	69	Salmonella enterica serovar Gallinarum str. 287/91 / NCTC 13346	fljB	SG1096	Flagellin	B5R7H3					16	48	99.7	47.5	LEEIDRVSNQTQFNGVK	100		5.45
12	Tratado	69	Salmonella enterica serovar Gallinarum str. 287/91 / NCTC 13346	fljB	SG1096	Flagellin	B5R7H3					16	48	99.7	47.5	NANDGISIAQTTEGALNEINNNLQR	100		5.45
12	Tratado	69	Salmonella enterica serovar Gallinarum str. 287/91 / NCTC 13346	fljB	SG1096	Flagellin	B5R7H3					16	48	99.7	47.5	SIQDEIQQR	100		5.45
12	Tratado	69	Salmonella enterica serovar Gallinarum str. 287/91 / NCTC 13346	fljB	SG1096	Flagellin	B5R7H3					16	48	99.7	47.5	SLGLDGFNVNGPK	100		5.45
12	Tratado	69	Salmonella enterica serovar Gallinarum str. 287/91 / NCTC 13346	fljB	SG1096	Flagellin	B5R7H3					16	48	99.7	47.5	SLGLDGFNVNGPKEATVGDLK	100		5.45
12	Tratado	69	Salmonella enterica serovar Gallinarum str. 287/91 / NCTC 13346	fljB	SG1096	Flagellin	B5R7H3					16	48	99.7	47.5	SQSSLSSAIER	100		5.45
12	Tratado	69	Salmonella enterica serovar Gallinarum str. 287/91 / NCTC 13346	fljB	SG1096	Flagellin	B5R7H3					16	48	99.7	47.5	SRIEDADYATEVSNMSK	100		5.45
12	Tratado	69	Salmonella enterica serovar Gallinarum str. 287/91 / NCTC 13346	fljB	SG1096	Flagellin	B5R7H3					16	48	99.7	47.5	SSLGAIQNRFDSAITNLGNTVTNLNSAR	100		5.45
12	Tratado	69	Salmonella enterica serovar Gallinarum str. 287/91 / NCTC 13346	fljB	SG1096	Flagellin	B5R7H3					16	48	99.7	47.5	STANPLASIDSALSKVDAVR	100		5.45
12	Tratado	69	Salmonella enterica serovar Gallinarum str. 287/91 / NCTC 13346	fljB	SG1096	Flagellin	B5R7H3					16	48	99.7	47.5	TASGVSTLINEDAAAAK	100		5.45
36	Controle	76	Salmonella enterica serovar Gallinarum str. 287/91 / NCTC 13346	fljB	SG1096	Flagellin	B5R7H3	52950	4.90	3920	52	19	55	99.7	49.7	AQILQQAGTSVLAQANQVPQNVLSLLR	100	3197.6	6.83
36	Controle	76	Salmonella enterica serovar Gallinarum str. 287/91 / NCTC 13346	fljB	SG1096	Flagellin	B5R7H3					19	55	99.7	49.7	AQVINTNSLSLLTQNNLNK	100		6.83
36	Controle	76	Salmonella enterica serovar Gallinarum str. 287/91 / NCTC 13346	fljB	SG1096	Flagellin	B5R7H3					19	55	99.7	49.7	ELSVQATNGTNSDSDLKSIQDEIQQR	100		6.83
36	Controle	76	Salmonella enterica serovar Gallinarum str. 287/91 / NCTC 13346	fljB	SG1096	Flagellin	B5R7H3					19	55	99.7	49.7	FDSAITNLGNTVTNLNSAR	100		6.83
36	Controle	76	Salmonella enterica serovar Gallinarum str. 287/91 / NCTC 13346	fljB	SG1096	Flagellin	B5R7H3					19	55	99.7	49.7	IEDADYATEVSNMSK	100		6.83
36	Controle	76	Salmonella enterica serovar Gallinarum str. 287/91 / NCTC 13346	fljB	SG1096	Flagellin	B5R7H3					19	55	99.7	49.7	INSAKDDAAGQAIANR	100		6.83
36	Controle	76	Salmonella enterica serovar Gallinarum str. 287/91 / NCTC 13346	fljB	SG1096	Flagellin	B5R7H3					19	55	99.7	49.7	LEEIDRVSNQTQFNGVK	100		6.83
36	Controle	76	Salmonella enterica serovar Gallinarum str. 287/91 / NCTC 13346	fljB	SG1096	Flagellin	B5R7H3					19	55	99.7	49.7	NANDGISIAQTTEGALNEINNNLQR	100		6.83
36	Controle	76	Salmonella enterica serovar Gallinarum str. 287/91 / NCTC 13346	fljB	SG1096	Flagellin	B5R7H3					19	55	99.1	49.7	SIQDEIQQR	100		6.83
36	Controle	76	Salmonella enterica serovar Gallinarum str. 287/91 / NCTC 13346	fljB	SG1096	Flagellin	B5R7H3					19	55	99.7	49.7	SLGLDGFNVNGPK	100		6.83
36	Controle	76	Salmonella enterica serovar Gallinarum str. 287/91 / NCTC 13346	fljB	SG1096	Flagellin	B5R7H3					19	55	99.7	49.7	SLGLDGFNVNGPKEATVGDLK	100		6.83
36	Controle	76	Salmonella enterica serovar Gallinarum str. 287/91 / NCTC 13346	fljB	SG1096	Flagellin	B5R7H3					19	55	99.7	49.7	SQSSLSSAIER	100		6.83
36	Controle	76	Salmonella enterica serovar Gallinarum str. 287/91 / NCTC 13346	fljB	SG1096	Flagellin	B5R7H3					19	55	99.7	49.7	SRIEDADYATEVSNMSK	100		6.83
36	Controle	76	Salmonella enterica serovar Gallinarum str. 287/91 / NCTC 13346	fljB	SG1096	Flagellin	B5R7H3					19	55	99.7	49.7	SSLGAIQNRFDSAITNLGNTVTNLNSAR	100		6.83
36	Controle	76	Salmonella enterica serovar Gallinarum str. 287/91 / NCTC 13346	fljB	SG1096	Flagellin	B5R7H3					19	55	99.6	49.7	STANPLASIDSALSK	100		6.83
36	Controle	76	Salmonella enterica serovar Gallinarum str. 287/91 / NCTC 13346	fljB	SG1096	Flagellin	B5R7H3					19	55	98	49.7	STANPLASIDSALSKVDAVR	100		6.83
36	Controle	76	Salmonella enterica serovar Gallinarum str. 287/91 / NCTC 13346	fljB	SG1096	Flagellin	B5R7H3					19	55	99.7	49.7	TASGVSTLINEDAAAAK	100		6.83
36	Controle	76	Salmonella enterica serovar Gallinarum str. 287/91 / NCTC 13346	fljB	SG1096	Flagellin	B5R7H3					19	55	96.6	49.7	TASGVSTLINEDAAAAKK	100		6.83
36	Controle	76	Salmonella enterica serovar Gallinarum str. 287/91 / NCTC 13346	fljB	SG1096	Flagellin	B5R7H3					19	55	99.7	49.7	TMFIDKTASGVSTLINEDAAAAK	100		6.83
36	Controle	77	Salmonella enterica serovar Gallinarum str. 287/91 / NCTC 13346	fljB	SG1096	Flagellin	B5R7H3	52950	4.90	5189	60	22	72	99.7	60.6	AQILQQAGTSVLAQANQVPQNVLSLLR	100	4001.1	8.41
36	Controle	77	Salmonella enterica serovar Gallinarum str. 287/91 / NCTC 13346	fljB	SG1096	Flagellin	B5R7H3					22	72	99.7	60.6	AQVINTNSLSLLTQNNLNK	100		8.41
36	Controle	77	Salmonella enterica serovar Gallinarum str. 287/91 / NCTC 13346	fljB	SG1096	Flagellin	B5R7H3					22	72	99.7	60.6	AQVINTNSLSLLTQNNLNKSQSSLSSAIER	100		8.41
36	Controle	77	Salmonella enterica serovar Gallinarum str. 287/91 / NCTC 13346	fljB	SG1096	Flagellin	B5R7H3					22	72	99.7	60.6	ELSVQATNGTNSDSDLKSIQDEIQQR	100		8.41
36	Controle	77	Salmonella enterica serovar Gallinarum str. 287/91 / NCTC 13346	fljB	SG1096	Flagellin	B5R7H3					22	72	99.7	60.6	FDSAITNLGNTVTNLNSAR	100		8.41
36	Controle	77	Salmonella enterica serovar Gallinarum str. 287/91 / NCTC 13346	fljB	SG1096	Flagellin	B5R7H3					22	72	98.9	60.6	FTSNIKGLTQASR	100		8.41
36	Controle	77	Salmonella enterica serovar Gallinarum str. 287/91 / NCTC 13346	fljB	SG1096	Flagellin	B5R7H3					22	72	99.7	60.6	IEDADYATEVSNMSK	100		8.41
36	Controle	77	Salmonella enterica serovar Gallinarum str. 287/91 / NCTC 13346	fljB	SG1096	Flagellin	B5R7H3					22	72	99.7	60.6	INSAKDDAAGQAIANR	100		8.41
36	Controle	77	Salmonella enterica serovar Gallinarum str. 287/91 / NCTC 13346	fljB	SG1096	Flagellin	B5R7H3					22	72	89.9	60.6	IQVGANDGETITIDLQKIDVK	100		8.41
36	Controle	77	Salmonella enterica serovar Gallinarum str. 287/91 / NCTC 13346	fljB	SG1096	Flagellin	B5R7H3					22	72	99.7	60.6	ITVNGAEYTANATGDKITLAGK	100		8.41
36	Controle	77	Salmonella enterica serovar Gallinarum str. 287/91 / NCTC 13346	fljB	SG1096	Flagellin	B5R7H3					22	72	99.7	60.6	LEEIDRVSNQTQFNGVK	100		8.41
36	Controle	77	Salmonella enterica serovar Gallinarum str. 287/91 / NCTC 13346	fljB	SG1096	Flagellin	B5R7H3					22	72	99.7	60.6	NANDGISIAQTTEGALNEINNNLQR	100		8.41
36	Controle	77	Salmonella enterica serovar Gallinarum str. 287/91 / NCTC 13346	fljB	SG1096	Flagellin	B5R7H3					22	72	98.9	60.6	SIQDEIQQR	100		8.41
36	Controle	77	Salmonella enterica serovar Gallinarum str. 287/91 / NCTC 13346	fljB	SG1096	Flagellin	B5R7H3					22	72	99.7	60.6	SLGLDGFNVNGPK	100		8.41
36	Controle	77	Salmonella enterica serovar Gallinarum str. 287/91 / NCTC 13346	fljB	SG1096	Flagellin	B5R7H3					22	72	99.7	60.6	SLGLDGFNVNGPKEATVGDLK	100		8.41
36	Controle	77	Salmonella enterica serovar Gallinarum str. 287/91 / NCTC 13346	fljB	SG1096	Flagellin	B5R7H3					22	72	99.6	60.6	SQSSLSSAIER	100		8.41
36	Controle	77	Salmonella enterica serovar Gallinarum str. 287/91 / NCTC 13346	fljB	SG1096	Flagellin	B5R7H3					22	72	99.7	60.6	SRIEDADYATEVSNMSK	100		8.41
36	Controle	77	Salmonella enterica serovar Gallinarum str. 287/91 / NCTC 13346	fljB	SG1096	Flagellin	B5R7H3					22	72	99.7	60.6	SSLGAIQNRFDSAITNLGNTVTNLNSAR	100		8.41
36	Controle	77	Salmonella enterica serovar Gallinarum str. 287/91 / NCTC 13346	fljB	SG1096	Flagellin	B5R7H3					22	72	99.7	60.6	STANPLASIDSALSK	100		8.41
36	Controle	77	Salmonella enterica serovar Gallinarum str. 287/91 / NCTC 13346	fljB	SG1096	Flagellin	B5R7H3					22	72	99.7	60.6	STANPLASIDSALSKVDAVR	100		8.41
36	Controle	77	Salmonella enterica serovar Gallinarum str. 287/91 / NCTC 13346	fljB	SG1096	Flagellin	B5R7H3					22	72	99.7	60.6	TASGVSTLINEDAAAAK	100		8.41
36	Controle	77	Salmonella enterica serovar Gallinarum str. 287/91 / NCTC 13346	fljB	SG1096	Flagellin	B5R7H3					22	72	99.7	60.6	TMFIDKTASGVSTLINEDAAAAK	100		8.41
36	Controle	78	Salmonella enterica serovar Gallinarum str. 287/91 / NCTC 13346	fljB	SG1096	Flagellin	B5R7H3	52950	4.90	4079	49	17	56	99.7	48.5	AQILQQAGTSVLAQANQVPQNVLSLLR	100	3599.35	6.98
36	Controle	78	Salmonella enterica serovar Gallinarum str. 287/91 / NCTC 13346	fljB	SG1096	Flagellin	B5R7H3					17	56	99.7	48.5	AQVINTNSLSLLTQNNLNK	100		6.98
36	Controle	78	Salmonella enterica serovar Gallinarum str. 287/91 / NCTC 13346	fljB	SG1096	Flagellin	B5R7H3					17	56	99.7	48.5	ELSVQATNGTNSDSDLKSIQDEIQQR	100		6.98
36	Controle	78	Salmonella enterica serovar Gallinarum str. 287/91 / NCTC 13346	fljB	SG1096	Flagellin	B5R7H3					17	56	99.7	48.5	FDSAITNLGNTVTNLNSAR	100		6.98
36	Controle	78	Salmonella enterica serovar Gallinarum str. 287/91 / NCTC 13346	fljB	SG1096	Flagellin	B5R7H3					17	56	99.7	48.5	IEDADYATEVSNMSK	100		6.98
36	Controle	78	Salmonella enterica serovar Gallinarum str. 287/91 / NCTC 13346	fljB	SG1096	Flagellin	B5R7H3					17	56	99.7	48.5	INSAKDDAAGQAIANR	100		6.98
36	Controle	78	Salmonella enterica serovar Gallinarum str. 287/91 / NCTC 13346	fljB	SG1096	Flagellin	B5R7H3					17	56	99.7	48.5	LEEIDRVSNQTQFNGVK	100		6.98
36	Controle	78	Salmonella enterica serovar Gallinarum str. 287/91 / NCTC 13346	fljB	SG1096	Flagellin	B5R7H3					17	56	99.7	48.5	NANDGISIAQTTEGALNEINNNLQR	100		6.98
36	Controle	78	Salmonella enterica serovar Gallinarum str. 287/91 / NCTC 13346	fljB	SG1096	Flagellin	B5R7H3					17	56	99.3	48.5	SIQDEIQQR	100		6.98
36	Controle	78	Salmonella enterica serovar Gallinarum str. 287/91 / NCTC 13346	fljB	SG1096	Flagellin	B5R7H3					17	56	99.7	48.5	SLGLDGFNVNGPK	100		6.98
36	Controle	78	Salmonella enterica serovar Gallinarum str. 287/91 / NCTC 13346	fljB	SG1096	Flagellin	B5R7H3					17	56	99.5	48.5	SLGLDGFNVNGPKEATVGDLK	100		6.98
36	Controle	78	Salmonella enterica serovar Gallinarum str. 287/91 / NCTC 13346	fljB	SG1096	Flagellin	B5R7H3					17	56	99.7	48.5	SQSSLSSAIER	100		6.98
36	Controle	78	Salmonella enterica serovar Gallinarum str. 287/91 / NCTC 13346	fljB	SG1096	Flagellin	B5R7H3					17	56	99.7	48.5	SRIEDADYATEVSNMSK	100		6.98
36	Controle	78	Salmonella enterica serovar Gallinarum str. 287/91 / NCTC 13346	fljB	SG1096	Flagellin	B5R7H3					17	56	99.7	48.5	SSLGAIQNRFDSAITNLGNTVTNLNSAR	100		6.98
36	Controle	78	Salmonella enterica serovar Gallinarum str. 287/91 / NCTC 13346	fljB	SG1096	Flagellin	B5R7H3					17	56	99.7	48.5	STANPLASIDSALSK	100		6.98
36	Controle	78	Salmonella enterica serovar Gallinarum str. 287/91 / NCTC 13346	fljB	SG1096	Flagellin	B5R7H3					17	56	99.7	48.5	TASGVSTLINEDAAAAK	100		6.98
36	Controle	78	Salmonella enterica serovar Gallinarum str. 287/91 / NCTC 13346	fljB	SG1096	Flagellin	B5R7H3					17	56	99.7	48.5	TMFIDKTASGVSTLINEDAAAAK	100		6.98
36	Tratado	79	Salmonella enterica serovar Gallinarum str. 287/91 / NCTC 13346	fljB	SG1096	Flagellin	B5R7H3	52950	4.90	4801	56	20	72	99.7	52.1	AQILQQAGTSVLAQANQVPQNVLSLLR	100	4479.95	8.78
36	Tratado	79	Salmonella enterica serovar Gallinarum str. 287/91 / NCTC 13346	fljB	SG1096	Flagellin	B5R7H3					20	72	99.7	52.1	AQVINTNSLSLLTQNNLNK	100		8.78
36	Tratado	79	Salmonella enterica serovar Gallinarum str. 287/91 / NCTC 13346	fljB	SG1096	Flagellin	B5R7H3					20	72	99.7	52.1	AQVINTNSLSLLTQNNLNKSQSSLSSAIER	100		8.78
36	Tratado	79	Salmonella enterica serovar Gallinarum str. 287/91 / NCTC 13346	fljB	SG1096	Flagellin	B5R7H3					20	72	99.7	52.1	FDSAITNLGNTVTNLNSAR	100		8.78
36	Tratado	79	Salmonella enterica serovar Gallinarum str. 287/91 / NCTC 13346	fljB	SG1096	Flagellin	B5R7H3					20	72	98.6	52.1	FTSNIKGLTQASR	100		8.78
36	Tratado	79	Salmonella enterica serovar Gallinarum str. 287/91 / NCTC 13346	fljB	SG1096	Flagellin	B5R7H3					20	72	99.7	52.1	IEDADYATEVSNMSK	100		8.78
36	Tratado	79	Salmonella enterica serovar Gallinarum str. 287/91 / NCTC 13346	fljB	SG1096	Flagellin	B5R7H3					20	72	99.7	52.1	INSAKDDAAGQAIANR	100		8.78
36	Tratado	79	Salmonella enterica serovar Gallinarum str. 287/91 / NCTC 13346	fljB	SG1096	Flagellin	B5R7H3					20	72	99.7	52.1	IQVGANDGETITIDLQKIDVK	100		8.78
36	Tratado	79	Salmonella enterica serovar Gallinarum str. 287/91 / NCTC 13346	fljB	SG1096	Flagellin	B5R7H3					20	72	99.7	52.1	LEEIDRVSNQTQFNGVK	100		8.78
36	Tratado	79	Salmonella enterica serovar Gallinarum str. 287/91 / NCTC 13346	fljB	SG1096	Flagellin	B5R7H3					20	72	99.7	52.1	NANDGISIAQTTEGALNEINNNLQR	100		8.78
36	Tratado	79	Salmonella enterica serovar Gallinarum str. 287/91 / NCTC 13346	fljB	SG1096	Flagellin	B5R7H3					20	72	99.1	52.1	SIQDEIQQR	100		8.78
36	Tratado	79	Salmonella enterica serovar Gallinarum str. 287/91 / NCTC 13346	fljB	SG1096	Flagellin	B5R7H3					20	72	99.7	52.1	SLGLDGFNVNGPK	100		8.78
36	Tratado	79	Salmonella enterica serovar Gallinarum str. 287/91 / NCTC 13346	fljB	SG1096	Flagellin	B5R7H3					20	72	99.7	52.1	SLGLDGFNVNGPKEATVGDLK	100		8.78
36	Tratado	79	Salmonella enterica serovar Gallinarum str. 287/91 / NCTC 13346	fljB	SG1096	Flagellin	B5R7H3					20	72	99.7	52.1	SQSSLSSAIER	100		8.78
36	Tratado	79	Salmonella enterica serovar Gallinarum str. 287/91 / NCTC 13346	fljB	SG1096	Flagellin	B5R7H3					20	72	99.7	52.1	SRIEDADYATEVSNMSK	100		8.78
36	Tratado	79	Salmonella enterica serovar Gallinarum str. 287/91 / NCTC 13346	fljB	SG1096	Flagellin	B5R7H3					20	72	99.7	52.1	SSLGAIQNRFDSAITNLGNTVTNLNSAR	100		8.78
36	Tratado	79	Salmonella enterica serovar Gallinarum str. 287/91 / NCTC 13346	fljB	SG1096	Flagellin	B5R7H3					20	72	99.7	52.1	STANPLASIDSALSK	100		8.78
36	Tratado	79	Salmonella enterica serovar Gallinarum str. 287/91 / NCTC 13346	fljB	SG1096	Flagellin	B5R7H3					20	72	99.7	52.1	TASGVSTLINEDAAAAK	100		8.78
36	Tratado	79	Salmonella enterica serovar Gallinarum str. 287/91 / NCTC 13346	fljB	SG1096	Flagellin	B5R7H3					20	72	99.7	52.1	TASGVSTLINEDAAAAKK	100		8.78
36	Tratado	79	Salmonella enterica serovar Gallinarum str. 287/91 / NCTC 13346	fljB	SG1096	Flagellin	B5R7H3					20	72	99.7	52.1	TMFIDKTASGVSTLINEDAAAAK	100		8.78
36	Tratado	80	Salmonella enterica serovar Gallinarum str. 287/91 / NCTC 13346	fljB	SG1096	Flagellin	B5R7H3	52950	4.90	4366	57	22	60	99.7	55.8	AQILQQAGTSVLAQANQVPQNVLSLLR	100	4540.2	7.33
36	Tratado	80	Salmonella enterica serovar Gallinarum str. 287/91 / NCTC 13346	fljB	SG1096	Flagellin	B5R7H3					22	60	99.7	55.8	AQVINTNSLSLLTQNNLNK	100		7.33
36	Tratado	80	Salmonella enterica serovar Gallinarum str. 287/91 / NCTC 13346	fljB	SG1096	Flagellin	B5R7H3					22	60	99.7	55.8	AQVINTNSLSLLTQNNLNKSQSSLSSAIER	100		7.33
36	Tratado	80	Salmonella enterica serovar Gallinarum str. 287/91 / NCTC 13346	fljB	SG1096	Flagellin	B5R7H3					22	60	99.7	55.8	ELSVQATNGTNSDSDLKSIQDEIQQR	100		7.33
36	Tratado	80	Salmonella enterica serovar Gallinarum str. 287/91 / NCTC 13346	fljB	SG1096	Flagellin	B5R7H3					22	60	99.7	55.8	FDSAITNLGNTVTNLNSAR	100		7.33
36	Tratado	80	Salmonella enterica serovar Gallinarum str. 287/91 / NCTC 13346	fljB	SG1096	Flagellin	B5R7H3					22	60	98	55.8	FTSNIKGLTQASR	100		7.33
36	Tratado	80	Salmonella enterica serovar Gallinarum str. 287/91 / NCTC 13346	fljB	SG1096	Flagellin	B5R7H3					22	60	99.7	55.8	IEDADYATEVSNMSK	100		7.33
36	Tratado	80	Salmonella enterica serovar Gallinarum str. 287/91 / NCTC 13346	fljB	SG1096	Flagellin	B5R7H3					22	60	99.7	55.8	INSAKDDAAGQAIANR	100		7.33
36	Tratado	80	Salmonella enterica serovar Gallinarum str. 287/91 / NCTC 13346	fljB	SG1096	Flagellin	B5R7H3					22	60	99.7	55.8	IQVGANDGETITIDLQKIDVK	100		7.33
36	Tratado	80	Salmonella enterica serovar Gallinarum str. 287/91 / NCTC 13346	fljB	SG1096	Flagellin	B5R7H3					22	60	99.7	55.8	LEEIDRVSNQTQFNGVK	100		7.33
36	Tratado	80	Salmonella enterica serovar Gallinarum str. 287/91 / NCTC 13346	fljB	SG1096	Flagellin	B5R7H3					22	60	99.7	55.8	NANDGISIAQTTEGALNEINNNLQR	100		7.33
36	Tratado	80	Salmonella enterica serovar Gallinarum str. 287/91 / NCTC 13346	fljB	SG1096	Flagellin	B5R7H3					22	60	99.2	55.8	SIQDEIQQR	100		7.33
36	Tratado	80	Salmonella enterica serovar Gallinarum str. 287/91 / NCTC 13346	fljB	SG1096	Flagellin	B5R7H3					22	60	99.7	55.8	SLGLDGFNVNGPK	100		7.33
36	Tratado	80	Salmonella enterica serovar Gallinarum str. 287/91 / NCTC 13346	fljB	SG1096	Flagellin	B5R7H3					22	60	99.7	55.8	SLGLDGFNVNGPKEATVGDLK	100		7.33
36	Tratado	80	Salmonella enterica serovar Gallinarum str. 287/91 / NCTC 13346	fljB	SG1096	Flagellin	B5R7H3					22	60	99.3	55.8	SQSSLSSAIER	100		7.33
36	Tratado	80	Salmonella enterica serovar Gallinarum str. 287/91 / NCTC 13346	fljB	SG1096	Flagellin	B5R7H3					22	60	99.7	55.8	SRIEDADYATEVSNMSK	100		7.33
36	Tratado	80	Salmonella enterica serovar Gallinarum str. 287/91 / NCTC 13346	fljB	SG1096	Flagellin	B5R7H3					22	60	99.7	55.8	SSLGAIQNRFDSAITNLGNTVTNLNSAR	100		7.33
36	Tratado	80	Salmonella enterica serovar Gallinarum str. 287/91 / NCTC 13346	fljB	SG1096	Flagellin	B5R7H3					22	60	99.7	55.8	STANPLASIDSALSK	100		7.33
36	Tratado	80	Salmonella enterica serovar Gallinarum str. 287/91 / NCTC 13346	fljB	SG1096	Flagellin	B5R7H3					22	60	99.7	55.8	TASGVSTLINEDAAAAK	100		7.33
36	Tratado	80	Salmonella enterica serovar Gallinarum str. 287/91 / NCTC 13346	fljB	SG1096	Flagellin	B5R7H3					22	60	99.7	55.8	TASGVSTLINEDAAAAKK	100		7.33
36	Tratado	80	Salmonella enterica serovar Gallinarum str. 287/91 / NCTC 13346	fljB	SG1096	Flagellin	B5R7H3					22	60	99.7	55.8	TMFIDKTASGVSTLINEDAAAAK	100		7.33
36	Tratado	80	Salmonella enterica serovar Gallinarum str. 287/91 / NCTC 13346	fljB	SG1096	Flagellin	B5R7H3					22	60	99.7	55.8	VRELSVQATNGTNSDSDLK	100		7.33
36	Tratado	81	Salmonella enterica serovar Gallinarum str. 287/91 / NCTC 13346	fljB	SG1096	Flagellin	B5R7H3	52950	4.90	4355	56	18	59	99.7	51.1	AQILQQAGTSVLAQANQVPQNVLSLLR	100	4419.7	7.12
36	Tratado	81	Salmonella enterica serovar Gallinarum str. 287/91 / NCTC 13346	fljB	SG1096	Flagellin	B5R7H3					18	59	99.7	51.1	AQVINTNSLSLLTQNNLNK	100		7.12
36	Tratado	81	Salmonella enterica serovar Gallinarum str. 287/91 / NCTC 13346	fljB	SG1096	Flagellin	B5R7H3					18	59	99.7	51.1	ELSVQATNGTNSDSDLKSIQDEIQQR	100		7.12
36	Tratado	81	Salmonella enterica serovar Gallinarum str. 287/91 / NCTC 13346	fljB	SG1096	Flagellin	B5R7H3					18	59	99.7	51.1	FDSAITNLGNTVTNLNSAR	100		7.12
36	Tratado	81	Salmonella enterica serovar Gallinarum str. 287/91 / NCTC 13346	fljB	SG1096	Flagellin	B5R7H3					18	59	91.1	51.1	FTSNIKGLTQASR	100		7.12
36	Tratado	81	Salmonella enterica serovar Gallinarum str. 287/91 / NCTC 13346	fljB	SG1096	Flagellin	B5R7H3					18	59	99.7	51.1	IEDADYATEVSNMSK	100		7.12
36	Tratado	81	Salmonella enterica serovar Gallinarum str. 287/91 / NCTC 13346	fljB	SG1096	Flagellin	B5R7H3					18	59	99.7	51.1	INSAKDDAAGQAIANR	100		7.12
36	Tratado	81	Salmonella enterica serovar Gallinarum str. 287/91 / NCTC 13346	fljB	SG1096	Flagellin	B5R7H3					18	59	99.7	51.1	LEEIDRVSNQTQFNGVK	100		7.12
36	Tratado	81	Salmonella enterica serovar Gallinarum str. 287/91 / NCTC 13346	fljB	SG1096	Flagellin	B5R7H3					18	59	99.7	51.1	NANDGISIAQTTEGALNEINNNLQR	100		7.12
36	Tratado	81	Salmonella enterica serovar Gallinarum str. 287/91 / NCTC 13346	fljB	SG1096	Flagellin	B5R7H3					18	59	98.9	51.1	SIQDEIQQR	100		7.12
36	Tratado	81	Salmonella enterica serovar Gallinarum str. 287/91 / NCTC 13346	fljB	SG1096	Flagellin	B5R7H3					18	59	99.7	51.1	SLGLDGFNVNGPK	100		7.12
36	Tratado	81	Salmonella enterica serovar Gallinarum str. 287/91 / NCTC 13346	fljB	SG1096	Flagellin	B5R7H3					18	59	99.7	51.1	SLGLDGFNVNGPKEATVGDLK	100		7.12
36	Tratado	81	Salmonella enterica serovar Gallinarum str. 287/91 / NCTC 13346	fljB	SG1096	Flagellin	B5R7H3					18	59	99.7	51.1	SQSSLSSAIER	100		7.12
36	Tratado	81	Salmonella enterica serovar Gallinarum str. 287/91 / NCTC 13346	fljB	SG1096	Flagellin	B5R7H3					18	59	99.7	51.1	SRIEDADYATEVSNMSK	100		7.12
36	Tratado	81	Salmonella enterica serovar Gallinarum str. 287/91 / NCTC 13346	fljB	SG1096	Flagellin	B5R7H3					18	59	99.7	51.1	SSLGAIQNRFDSAITNLGNTVTNLNSAR	100		7.12
36	Tratado	81	Salmonella enterica serovar Gallinarum str. 287/91 / NCTC 13346	fljB	SG1096	Flagellin	B5R7H3					18	59	99.7	51.1	STANPLASIDSALSK	100		7.12
36	Tratado	81	Salmonella enterica serovar Gallinarum str. 287/91 / NCTC 13346	fljB	SG1096	Flagellin	B5R7H3					18	59	99.7	51.1	TASGVSTLINEDAAAAK	100		7.12
36	Tratado	81	Salmonella enterica serovar Gallinarum str. 287/91 / NCTC 13346	fljB	SG1096	Flagellin	B5R7H3					18	59	99.7	51.1	TMFIDKTASGVSTLINEDAAAAK	100		7.12
4	Controle	46	Salmonella enterica serovar Gallinarum str. 287/91 / NCTC 13346	SG2019	SG2019	DNA-binding protein	B5RBI8	14956	5.63	99	9	1	1	99.7	9.7	ETDLATLEEMLEK	94.2	12.056	0.1
4	Controle	47	Salmonella enterica serovar Gallinarum str. 287/91 / NCTC 13346	SG2019	SG2019	DNA-binding protein	B5RBI8	14956	5.63	90	9	1	1	99.7	9.7	ETDLATLEEMLEK	94.4	13.35	0.1
4	Controle	48	Salmonella enterica serovar Gallinarum str. 287/91 / NCTC 13346	SG2019	SG2019	DNA-binding protein	B5RBI8	14956	5.63	90	9	1	1	99.7	9.7	ETDLATLEEMLEK	94.4	12.703	0.1
7	Tratado	61	Salmonella enterica serovar Gallinarum str. 287/91 / NCTC 13346	SG2019	SG2019	DNA-binding protein	B5RBI8	14956	5.63	39	9	1	1	93.2	9.7	ETDLATLEEMLEK	92.3	4.0855	0.103
7	Tratado	62	Salmonella enterica serovar Gallinarum str. 287/91 / NCTC 13346	SG2019	SG2019	DNA-binding protein	B5RBI8	14956	5.63	62	9	1	1	99.7	9.7	ETDLATLEEMLEK	94.4	4.267	0.0999
7	Tratado	63	Salmonella enterica serovar Gallinarum str. 287/91 / NCTC 13346	SG2019	SG2019	DNA-binding protein	B5RBI8	14956	5.63	62	9	1	1	99.7	9.7	ETDLATLEEMLEK	94.4	4.4485	0.0999
12	Controle	64	Salmonella enterica serovar Gallinarum str. 287/91 / NCTC 13346	SG2019	SG2019	DNA-binding protein	B5RBI8	14956	5.63	61	9	1	1	95.4	9.7	ETDLATLEEMLEK	94.6	10.193	0.111
12	Controle	65	Salmonella enterica serovar Gallinarum str. 287/91 / NCTC 13346	SG2019	SG2019	DNA-binding protein	B5RBI8	14956	5.63	103	25	2	3	99.1	25.4	ETDLATLEEMLEK	99.8	16.686	0.356
12	Controle	65	Salmonella enterica serovar Gallinarum str. 287/91 / NCTC 13346	SG2019	SG2019	DNA-binding protein	B5RBI8					2	3	99.1	25.4	LLEDGIDPAELLAAVGSSQPK	99.8		0.356
12	Controle	66	Salmonella enterica serovar Gallinarum str. 287/91 / NCTC 13346	SG2019	SG2019	DNA-binding protein	B5RBI8	14956	5.63	61	9	1	1	95.4	9.7	ETDLATLEEMLEK	94.6	3.7	0.111
12	Tratado	67	Salmonella enterica serovar Gallinarum str. 287/91 / NCTC 13346	SG2019	SG2019	DNA-binding protein	B5RBI8	14956	5.63	68	25	2	2	98.8	25.4	ETDLATLEEMLEK	99.6	8.9064	0.229
12	Tratado	67	Salmonella enterica serovar Gallinarum str. 287/91 / NCTC 13346	SG2019	SG2019	DNA-binding protein	B5RBI8					2	2	91.2	25.4	LLEDGIDPAELLAAVGSSQPK	99.6		0.229
12	Tratado	68	Salmonella enterica serovar Gallinarum str. 287/91 / NCTC 13346	SG2019	SG2019	DNA-binding protein	B5RBI8	14956	5.63	168	25	2	3	99.7	25.4	ETDLATLEEMLEK	99.8	14.7652	0.341
12	Tratado	68	Salmonella enterica serovar Gallinarum str. 287/91 / NCTC 13346	SG2019	SG2019	DNA-binding protein	B5RBI8					2	3	99.7	25.4	LLEDGIDPAELLAAVGSSQPK	99.8		0.341
12	Tratado	69	Salmonella enterica serovar Gallinarum str. 287/91 / NCTC 13346	SG2019	SG2019	DNA-binding protein	B5RBI8	14956	5.63	168	25	2	3	99.7	25.4	ETDLATLEEMLEK	99.8	20.624	0.341
12	Tratado	69	Salmonella enterica serovar Gallinarum str. 287/91 / NCTC 13346	SG2019	SG2019	DNA-binding protein	B5RBI8					2	3	99.7	25.4	LLEDGIDPAELLAAVGSSQPK	99.8		0.341
6	Tratado	55	Salmonella enterica serovar Salamae	-	-	Uncharacterized protein	I3W485	38615	9.29	50	2	1	1	99.5	2.11	IGVLVNR	94.5	20.946	0.103
6	Tratado	56	Salmonella enterica serovar Salamae	-	-	Uncharacterized protein	I3W485	38615	9.29	50	2	1	1	99	2.11	IGVLVNR	94.7	14.256	0.115
6	Tratado	57	Salmonella enterica serovar Salamae	-	-	Uncharacterized protein	I3W485	38615	9.29	50	2	1	1	99	2.11	IGVLVNR	94.7	7.5659	0.115
12	Tratado	67	Salmonella enterica serovar Salamae	-	-	Uncharacterized protein	I3W485	38615	9.29	50	2	1	1	99.3	2.11	IGVLVNR	94.4	5.7291	0.115
12	Tratado	68	Salmonella enterica serovar Salamae	-	-	Uncharacterized protein	I3W485	38615	9.29	50	2	1	1	99.4	2.11	IGVLVNR	94.5	20.37	0.111
12	Tratado	69	Salmonella enterica serovar Salamae	-	-	Uncharacterized protein	I3W485	38615	9.29	50	2	1	1	99.4	2.11	IGVLVNR	94.5	13.0495	0.111
4	Controle	46	Salmonella enterica serovar Typhimurium str. LT2 / SGSC1412 / ATCC 700720	ydfZ	STM1509	Putative cytoplasmic protein	Q7CQJ6	7275	9.09	331	52	2	4	99.7	38.8	AIESEGLDAGQIR	100	669.99	0.42
4	Controle	46	Salmonella enterica serovar Typhimurium str. LT2 / SGSC1412 / ATCC 700720	ydfZ	STM1509	Putative cytoplasmic protein	Q7CQJ6					2	4	99.7	38.8	VMISGTGHTGIIK	100		0.42
4	Controle	47	Salmonella enterica serovar Typhimurium str. LT2 / SGSC1412 / ATCC 700720	ydfZ	STM1509	Putative cytoplasmic protein	Q7CQJ6	7275	9.09	446	52	3	9	99.7	50.7	AIESEGLDAGQIR	100	796.48	0.92
4	Controle	47	Salmonella enterica serovar Typhimurium str. LT2 / SGSC1412 / ATCC 700720	ydfZ	STM1509	Putative cytoplasmic protein	Q7CQJ6					3	9	98.9	50.7	FAPVELIR	100		0.92
4	Controle	47	Salmonella enterica serovar Typhimurium str. LT2 / SGSC1412 / ATCC 700720	ydfZ	STM1509	Putative cytoplasmic protein	Q7CQJ6					3	9	99.7	50.7	VMISGTGHTGIIK	100		0.92
4	Controle	48	Salmonella enterica serovar Typhimurium str. LT2 / SGSC1412 / ATCC 700720	ydfZ	STM1509	Putative cytoplasmic protein	Q7CQJ6	7275	9.09	134	47	3	3	99.7	32.8	AIESEGLDAGQIR	100	543.5	0.34
4	Controle	48	Salmonella enterica serovar Typhimurium str. LT2 / SGSC1412 / ATCC 700720	ydfZ	STM1509	Putative cytoplasmic protein	Q7CQJ6					3	3	99.4	32.8	AIESEGLDAGQIRR	100		0.34
4	Controle	48	Salmonella enterica serovar Typhimurium str. LT2 / SGSC1412 / ATCC 700720	ydfZ	STM1509	Putative cytoplasmic protein	Q7CQJ6					3	3	98.9	32.8	FAPVELIR	100		0.34
4	Tratado	49	Salmonella enterica serovar Typhimurium str. LT2 / SGSC1412 / ATCC 700720	ydfZ	STM1509	Putative cytoplasmic protein	Q7CQJ6	7275	9.09	119	47	2	3	99.7	31.3	AIESEGLDAGQIR	99.7	280.98	0.43
4	Tratado	49	Salmonella enterica serovar Typhimurium str. LT2 / SGSC1412 / ATCC 700720	ydfZ	STM1509	Putative cytoplasmic protein	Q7CQJ6					2	3	94.6	31.3	FAPVELIR	99.7		0.43
4	Tratado	50	Salmonella enterica serovar Typhimurium str. LT2 / SGSC1412 / ATCC 700720	ydfZ	STM1509	Putative cytoplasmic protein	Q7CQJ6	7275	9.09	155	52	4	5	99.3	52.2	AIESEGLDAGQIR	100	299.075	0.79
4	Tratado	50	Salmonella enterica serovar Typhimurium str. LT2 / SGSC1412 / ATCC 700720	ydfZ	STM1509	Putative cytoplasmic protein	Q7CQJ6					4	5	93.3	52.2	AIESEGLDAGQIRR	100		0.79
4	Tratado	50	Salmonella enterica serovar Typhimurium str. LT2 / SGSC1412 / ATCC 700720	ydfZ	STM1509	Putative cytoplasmic protein	Q7CQJ6					4	5	98.4	52.2	FAPVELIR	100		0.79
4	Tratado	50	Salmonella enterica serovar Typhimurium str. LT2 / SGSC1412 / ATCC 700720	ydfZ	STM1509	Putative cytoplasmic protein	Q7CQJ6					4	5	97.6	52.2	VMISGTGHTGIIK	100		0.79
4	Tratado	51	Salmonella enterica serovar Typhimurium str. LT2 / SGSC1412 / ATCC 700720	ydfZ	STM1509	Putative cytoplasmic protein	Q7CQJ6	7275	9.09	76	52	2	2	90.4	31.3	AIESEGLDAGQIR	100	317.17	0.37
4	Tratado	51	Salmonella enterica serovar Typhimurium str. LT2 / SGSC1412 / ATCC 700720	ydfZ	STM1509	Putative cytoplasmic protein	Q7CQJ6					2	2	95.8	31.3	FAPVELIR	100		0.37
6	Controle	52	Salmonella enterica serovar Typhimurium str. LT2 / SGSC1412 / ATCC 700720	ydfZ	STM1509	Putative cytoplasmic protein	Q7CQJ6	7275	9.09	161	52	4	5	99.7	52.2	AIESEGLDAGQIR	100	403.07	1.07
6	Controle	52	Salmonella enterica serovar Typhimurium str. LT2 / SGSC1412 / ATCC 700720	ydfZ	STM1509	Putative cytoplasmic protein	Q7CQJ6					4	5	90.4	52.2	AIESEGLDAGQIRR	100		1.07
6	Controle	52	Salmonella enterica serovar Typhimurium str. LT2 / SGSC1412 / ATCC 700720	ydfZ	STM1509	Putative cytoplasmic protein	Q7CQJ6					4	5	89.7	52.2	FAPVELIR	100		1.07
6	Controle	52	Salmonella enterica serovar Typhimurium str. LT2 / SGSC1412 / ATCC 700720	ydfZ	STM1509	Putative cytoplasmic protein	Q7CQJ6					4	5	93.6	52.2	VMISGTGHTGIIK	100		1.07
6	Controle	53	Salmonella enterica serovar Typhimurium str. LT2 / SGSC1412 / ATCC 700720	ydfZ	STM1509	Putative cytoplasmic protein	Q7CQJ6	7275	9.09	248	52	1	4	99.7	19.4	AIESEGLDAGQIR	99.9	368.015	0.509
6	Controle	54	Salmonella enterica serovar Typhimurium str. LT2 / SGSC1412 / ATCC 700720	ydfZ	STM1509	Putative cytoplasmic protein	Q7CQJ6	7275	9.09	253	67	4	8	99.7	47.8	AIESEGLDAGQIR	100	332.96	1.01
6	Controle	54	Salmonella enterica serovar Typhimurium str. LT2 / SGSC1412 / ATCC 700720	ydfZ	STM1509	Putative cytoplasmic protein	Q7CQJ6					4	8	99.5	47.8	AIESEGLDAGQIRR	100		1.01
6	Controle	54	Salmonella enterica serovar Typhimurium str. LT2 / SGSC1412 / ATCC 700720	ydfZ	STM1509	Putative cytoplasmic protein	Q7CQJ6					4	8	98.7	47.8	FAPVELIR	100		1.01
6	Controle	54	Salmonella enterica serovar Typhimurium str. LT2 / SGSC1412 / ATCC 700720	ydfZ	STM1509	Putative cytoplasmic protein	Q7CQJ6					4	8	98.7	47.8	TVIVEGCEGK	100		1.01
6	Tratado	55	Salmonella enterica serovar Typhimurium str. LT2 / SGSC1412 / ATCC 700720	ydfZ	STM1509	Putative cytoplasmic protein	Q7CQJ6	7275	9.09	330	52	4	7	99.7	52.2	AIESEGLDAGQIR	100	663.01	0.722
6	Tratado	55	Salmonella enterica serovar Typhimurium str. LT2 / SGSC1412 / ATCC 700720	ydfZ	STM1509	Putative cytoplasmic protein	Q7CQJ6					4	7	98.4	52.2	AIESEGLDAGQIRR	100		0.722
6	Tratado	55	Salmonella enterica serovar Typhimurium str. LT2 / SGSC1412 / ATCC 700720	ydfZ	STM1509	Putative cytoplasmic protein	Q7CQJ6					4	7	99.2	52.2	FAPVELIR	100		0.722
6	Tratado	55	Salmonella enterica serovar Typhimurium str. LT2 / SGSC1412 / ATCC 700720	ydfZ	STM1509	Putative cytoplasmic protein	Q7CQJ6					4	7	99.7	52.2	VMISGTGHTGIIK	100		0.722
6	Tratado	56	Salmonella enterica serovar Typhimurium str. LT2 / SGSC1412 / ATCC 700720	ydfZ	STM1509	Putative cytoplasmic protein	Q7CQJ6	7275	9.09	171	67	4	4	99.7	52.2	AIESEGLDAGQIR	100	695.31	0.58
6	Tratado	56	Salmonella enterica serovar Typhimurium str. LT2 / SGSC1412 / ATCC 700720	ydfZ	STM1509	Putative cytoplasmic protein	Q7CQJ6					4	4	98.8	52.2	AIESEGLDAGQIRR	100		0.58
6	Tratado	56	Salmonella enterica serovar Typhimurium str. LT2 / SGSC1412 / ATCC 700720	ydfZ	STM1509	Putative cytoplasmic protein	Q7CQJ6					4	4	98.3	52.2	FAPVELIR	100		0.58
6	Tratado	56	Salmonella enterica serovar Typhimurium str. LT2 / SGSC1412 / ATCC 700720	ydfZ	STM1509	Putative cytoplasmic protein	Q7CQJ6					4	4	99.7	52.2	VMISGTGHTGIIK	100		0.58
6	Tratado	57	Salmonella enterica serovar Typhimurium str. LT2 / SGSC1412 / ATCC 700720	ydfZ	STM1509	Putative cytoplasmic protein	Q7CQJ6	7275	9.09	389	67	6	10	99.7	67.2	AIESEGLDAGQIR	100	679.16	1.15
6	Tratado	57	Salmonella enterica serovar Typhimurium str. LT2 / SGSC1412 / ATCC 700720	ydfZ	STM1509	Putative cytoplasmic protein	Q7CQJ6					6	10	98.5	67.2	AIESEGLDAGQIRR	100		1.15
6	Tratado	57	Salmonella enterica serovar Typhimurium str. LT2 / SGSC1412 / ATCC 700720	ydfZ	STM1509	Putative cytoplasmic protein	Q7CQJ6					6	10	98.6	67.2	FAPVELIR	100		1.15
6	Tratado	57	Salmonella enterica serovar Typhimurium str. LT2 / SGSC1412 / ATCC 700720	ydfZ	STM1509	Putative cytoplasmic protein	Q7CQJ6					6	10	97.4	67.2	TVIVEGCEGK	100		1.15
6	Tratado	57	Salmonella enterica serovar Typhimurium str. LT2 / SGSC1412 / ATCC 700720	ydfZ	STM1509	Putative cytoplasmic protein	Q7CQJ6					6	10	99.7	67.2	TVIVEGCEGKFAPVELIR	100		1.15
6	Tratado	57	Salmonella enterica serovar Typhimurium str. LT2 / SGSC1412 / ATCC 700720	ydfZ	STM1509	Putative cytoplasmic protein	Q7CQJ6					6	10	99.7	67.2	VMISGTGHTGIIK	100		1.15
7	Controle	58	Salmonella enterica serovar Typhimurium str. LT2 / SGSC1412 / ATCC 700720	ydfZ	STM1509	Putative cytoplasmic protein	Q7CQJ6	7275	9.09	337	67	5	5	99.7	67.2	AIESEGLDAGQIR	100	1563.3	1.09
7	Controle	58	Salmonella enterica serovar Typhimurium str. LT2 / SGSC1412 / ATCC 700720	ydfZ	STM1509	Putative cytoplasmic protein	Q7CQJ6					5	5	99.3	67.2	AIESEGLDAGQIRR	100		1.09
7	Controle	58	Salmonella enterica serovar Typhimurium str. LT2 / SGSC1412 / ATCC 700720	ydfZ	STM1509	Putative cytoplasmic protein	Q7CQJ6					5	5	98.6	67.2	FAPVELIR	100		1.09
7	Controle	58	Salmonella enterica serovar Typhimurium str. LT2 / SGSC1412 / ATCC 700720	ydfZ	STM1509	Putative cytoplasmic protein	Q7CQJ6					5	5	98.8	67.2	TVIVEGCEGKFAPVELIR	100		1.09
7	Controle	58	Salmonella enterica serovar Typhimurium str. LT2 / SGSC1412 / ATCC 700720	ydfZ	STM1509	Putative cytoplasmic protein	Q7CQJ6					5	5	99.7	67.2	VMISGTGHTGIIK	100		1.09
7	Controle	59	Salmonella enterica serovar Typhimurium str. LT2 / SGSC1412 / ATCC 700720	ydfZ	STM1509	Putative cytoplasmic protein	Q7CQJ6	7275	9.09	355	67	5	5	99.7	67.2	AIESEGLDAGQIR	100	1501.5	0.968
7	Controle	59	Salmonella enterica serovar Typhimurium str. LT2 / SGSC1412 / ATCC 700720	ydfZ	STM1509	Putative cytoplasmic protein	Q7CQJ6					5	5	97.6	67.2	AIESEGLDAGQIRR	100		0.968
7	Controle	59	Salmonella enterica serovar Typhimurium str. LT2 / SGSC1412 / ATCC 700720	ydfZ	STM1509	Putative cytoplasmic protein	Q7CQJ6					5	5	99.2	67.2	FAPVELIR	100		0.968
7	Controle	59	Salmonella enterica serovar Typhimurium str. LT2 / SGSC1412 / ATCC 700720	ydfZ	STM1509	Putative cytoplasmic protein	Q7CQJ6					5	5	99.7	67.2	TVIVEGCEGKFAPVELIR	100		0.968
7	Controle	59	Salmonella enterica serovar Typhimurium str. LT2 / SGSC1412 / ATCC 700720	ydfZ	STM1509	Putative cytoplasmic protein	Q7CQJ6					5	5	99.7	67.2	VMISGTGHTGIIK	100		0.968
7	Controle	60	Salmonella enterica serovar Typhimurium str. LT2 / SGSC1412 / ATCC 700720	ydfZ	STM1509	Putative cytoplasmic protein	Q7CQJ6	7275	9.09	380	67	4	4	99.7	52.2	AIESEGLDAGQIR	100	1532.4	1.18
7	Controle	60	Salmonella enterica serovar Typhimurium str. LT2 / SGSC1412 / ATCC 700720	ydfZ	STM1509	Putative cytoplasmic protein	Q7CQJ6					4	4	99.4	52.2	AIESEGLDAGQIRR	100		1.18
7	Controle	60	Salmonella enterica serovar Typhimurium str. LT2 / SGSC1412 / ATCC 700720	ydfZ	STM1509	Putative cytoplasmic protein	Q7CQJ6					4	4	98.7	52.2	FAPVELIR	100		1.18
7	Controle	60	Salmonella enterica serovar Typhimurium str. LT2 / SGSC1412 / ATCC 700720	ydfZ	STM1509	Putative cytoplasmic protein	Q7CQJ6					4	4	99.7	52.2	VMISGTGHTGIIK	100		1.18
7	Tratado	61	Salmonella enterica serovar Typhimurium str. LT2 / SGSC1412 / ATCC 700720	ydfZ	STM1509	Putative cytoplasmic protein	Q7CQJ6	7275	9.09	402	67	5	5	99.7	67.2	AIESEGLDAGQIR	100	1872.5	1.14
7	Tratado	61	Salmonella enterica serovar Typhimurium str. LT2 / SGSC1412 / ATCC 700720	ydfZ	STM1509	Putative cytoplasmic protein	Q7CQJ6					5	5	99.3	67.2	AIESEGLDAGQIRR	100		1.14
7	Tratado	61	Salmonella enterica serovar Typhimurium str. LT2 / SGSC1412 / ATCC 700720	ydfZ	STM1509	Putative cytoplasmic protein	Q7CQJ6					5	5	98.7	67.2	FAPVELIR	100		1.14
7	Tratado	61	Salmonella enterica serovar Typhimurium str. LT2 / SGSC1412 / ATCC 700720	ydfZ	STM1509	Putative cytoplasmic protein	Q7CQJ6					5	5	99.7	67.2	TVIVEGCEGKFAPVELIR	100		1.14
7	Tratado	61	Salmonella enterica serovar Typhimurium str. LT2 / SGSC1412 / ATCC 700720	ydfZ	STM1509	Putative cytoplasmic protein	Q7CQJ6					5	5	99.7	67.2	VMISGTGHTGIIK	100		1.14
7	Tratado	62	Salmonella enterica serovar Typhimurium str. LT2 / SGSC1412 / ATCC 700720	ydfZ	STM1509	Putative cytoplasmic protein	Q7CQJ6	7275	9.09	308	52	4	4	99.7	52.2	AIESEGLDAGQIR	100	1801.5	0.735
7	Tratado	62	Salmonella enterica serovar Typhimurium str. LT2 / SGSC1412 / ATCC 700720	ydfZ	STM1509	Putative cytoplasmic protein	Q7CQJ6					4	4	99.6	52.2	AIESEGLDAGQIRR	100		0.735
7	Tratado	62	Salmonella enterica serovar Typhimurium str. LT2 / SGSC1412 / ATCC 700720	ydfZ	STM1509	Putative cytoplasmic protein	Q7CQJ6					4	4	98.8	52.2	FAPVELIR	100		0.735
7	Tratado	62	Salmonella enterica serovar Typhimurium str. LT2 / SGSC1412 / ATCC 700720	ydfZ	STM1509	Putative cytoplasmic protein	Q7CQJ6					4	4	99.7	52.2	VMISGTGHTGIIK	100		0.735
7	Tratado	63	Salmonella enterica serovar Typhimurium str. LT2 / SGSC1412 / ATCC 700720	ydfZ	STM1509	Putative cytoplasmic protein	Q7CQJ6	7275	9.09	326	67	5	5	99.7	67.2	AIESEGLDAGQIR	100	1837	0.799
7	Tratado	63	Salmonella enterica serovar Typhimurium str. LT2 / SGSC1412 / ATCC 700720	ydfZ	STM1509	Putative cytoplasmic protein	Q7CQJ6					5	5	98.8	67.2	AIESEGLDAGQIRR	100		0.799
7	Tratado	63	Salmonella enterica serovar Typhimurium str. LT2 / SGSC1412 / ATCC 700720	ydfZ	STM1509	Putative cytoplasmic protein	Q7CQJ6					5	5	99.3	67.2	FAPVELIR	100		0.799
7	Tratado	63	Salmonella enterica serovar Typhimurium str. LT2 / SGSC1412 / ATCC 700720	ydfZ	STM1509	Putative cytoplasmic protein	Q7CQJ6					5	5	99.2	67.2	TVIVEGCEGKFAPVELIR	100		0.799
7	Tratado	63	Salmonella enterica serovar Typhimurium str. LT2 / SGSC1412 / ATCC 700720	ydfZ	STM1509	Putative cytoplasmic protein	Q7CQJ6					5	5	99.7	67.2	VMISGTGHTGIIK	100		0.799
12	Controle	64	Salmonella enterica serovar Typhimurium str. LT2 / SGSC1412 / ATCC 700720	ydfZ	STM1509	Putative cytoplasmic protein	Q7CQJ6	7275	9.09	225	47	2	6	99.7	31.3	AIESEGLDAGQIR	100	1039.02	1.5
12	Controle	64	Salmonella enterica serovar Typhimurium str. LT2 / SGSC1412 / ATCC 700720	ydfZ	STM1509	Putative cytoplasmic protein	Q7CQJ6					2	6	98.4	31.3	FAPVELIR	100		1.5
12	Controle	65	Salmonella enterica serovar Typhimurium str. LT2 / SGSC1412 / ATCC 700720	ydfZ	STM1509	Putative cytoplasmic protein	Q7CQJ6	7275	9.09	339	52	4	9	99.7	52.2	AIESEGLDAGQIR	100	1078.2	1.07
12	Controle	65	Salmonella enterica serovar Typhimurium str. LT2 / SGSC1412 / ATCC 700720	ydfZ	STM1509	Putative cytoplasmic protein	Q7CQJ6					4	9	99.3	52.2	AIESEGLDAGQIRR	100		1.07
12	Controle	65	Salmonella enterica serovar Typhimurium str. LT2 / SGSC1412 / ATCC 700720	ydfZ	STM1509	Putative cytoplasmic protein	Q7CQJ6					4	9	99.4	52.2	FAPVELIR	100		1.07
12	Controle	65	Salmonella enterica serovar Typhimurium str. LT2 / SGSC1412 / ATCC 700720	ydfZ	STM1509	Putative cytoplasmic protein	Q7CQJ6					4	9	99.7	52.2	VMISGTGHTGIIK	100		1.07
12	Controle	66	Salmonella enterica serovar Typhimurium str. LT2 / SGSC1412 / ATCC 700720	ydfZ	STM1509	Putative cytoplasmic protein	Q7CQJ6	7275	9.09	337	67	4	8	99.7	52.2	AIESEGLDAGQIR	100	999.84	0.891
12	Controle	66	Salmonella enterica serovar Typhimurium str. LT2 / SGSC1412 / ATCC 700720	ydfZ	STM1509	Putative cytoplasmic protein	Q7CQJ6					4	8	98.8	52.2	AIESEGLDAGQIRR	100		0.891
12	Controle	66	Salmonella enterica serovar Typhimurium str. LT2 / SGSC1412 / ATCC 700720	ydfZ	STM1509	Putative cytoplasmic protein	Q7CQJ6					4	8	99.3	52.2	FAPVELIR	100		0.891
12	Controle	66	Salmonella enterica serovar Typhimurium str. LT2 / SGSC1412 / ATCC 700720	ydfZ	STM1509	Putative cytoplasmic protein	Q7CQJ6					4	8	99.7	52.2	VMISGTGHTGIIK	100		0.891
12	Tratado	67	Salmonella enterica serovar Typhimurium str. LT2 / SGSC1412 / ATCC 700720	ydfZ	STM1509	Putative cytoplasmic protein	Q7CQJ6	7275	9.09	516	50	3	12	99.7	50.7	AIESEGLDAGQIR	100	927.26	1.37
12	Tratado	67	Salmonella enterica serovar Typhimurium str. LT2 / SGSC1412 / ATCC 700720	ydfZ	STM1509	Putative cytoplasmic protein	Q7CQJ6					3	12	99	50.7	FAPVELIR	100		1.37
12	Tratado	67	Salmonella enterica serovar Typhimurium str. LT2 / SGSC1412 / ATCC 700720	ydfZ	STM1509	Putative cytoplasmic protein	Q7CQJ6					3	12	99.7	50.7	VMISGTGHTGIIK	100		1.37
12	Tratado	68	Salmonella enterica serovar Typhimurium str. LT2 / SGSC1412 / ATCC 700720	ydfZ	STM1509	Putative cytoplasmic protein	Q7CQJ6	7275	9.09	448	67	5	11	99.7	67.2	AIESEGLDAGQIR	100	1084.6	1.22
12	Tratado	68	Salmonella enterica serovar Typhimurium str. LT2 / SGSC1412 / ATCC 700720	ydfZ	STM1509	Putative cytoplasmic protein	Q7CQJ6					5	11	92.6	67.2	AIESEGLDAGQIRR	100		1.22
12	Tratado	68	Salmonella enterica serovar Typhimurium str. LT2 / SGSC1412 / ATCC 700720	ydfZ	STM1509	Putative cytoplasmic protein	Q7CQJ6					5	11	99.1	67.2	FAPVELIR	100		1.22
12	Tratado	68	Salmonella enterica serovar Typhimurium str. LT2 / SGSC1412 / ATCC 700720	ydfZ	STM1509	Putative cytoplasmic protein	Q7CQJ6					5	11	99.7	67.2	TVIVEGCEGKFAPVELIR	100		1.22
12	Tratado	68	Salmonella enterica serovar Typhimurium str. LT2 / SGSC1412 / ATCC 700720	ydfZ	STM1509	Putative cytoplasmic protein	Q7CQJ6					5	11	99.7	67.2	VMISGTGHTGIIK	100		1.22
12	Tratado	69	Salmonella enterica serovar Typhimurium str. LT2 / SGSC1412 / ATCC 700720	ydfZ	STM1509	Putative cytoplasmic protein	Q7CQJ6	7275	9.09	511	67	5	13	99.7	67.2	AIESEGLDAGQIR	100	1005.93	1.48
12	Tratado	69	Salmonella enterica serovar Typhimurium str. LT2 / SGSC1412 / ATCC 700720	ydfZ	STM1509	Putative cytoplasmic protein	Q7CQJ6					5	13	98.1	67.2	AIESEGLDAGQIRR	100		1.48
12	Tratado	69	Salmonella enterica serovar Typhimurium str. LT2 / SGSC1412 / ATCC 700720	ydfZ	STM1509	Putative cytoplasmic protein	Q7CQJ6					5	13	99.2	67.2	FAPVELIR	100		1.48
12	Tratado	69	Salmonella enterica serovar Typhimurium str. LT2 / SGSC1412 / ATCC 700720	ydfZ	STM1509	Putative cytoplasmic protein	Q7CQJ6					5	13	99.3	67.2	TVIVEGCEGKFAPVELIR	100		1.48
12	Tratado	69	Salmonella enterica serovar Typhimurium str. LT2 / SGSC1412 / ATCC 700720	ydfZ	STM1509	Putative cytoplasmic protein	Q7CQJ6					5	13	99.7	67.2	VMISGTGHTGIIK	100		1.48
36	Controle	76	Salmonella enterica serovar Typhimurium str. LT2 / SGSC1412 / ATCC 700720	ydfZ	STM1509	Putative cytoplasmic protein	Q7CQJ6	7275	9.09	371	52	4	8	99.7	52.2	AIESEGLDAGQIR	100	609.95	0.994
36	Controle	76	Salmonella enterica serovar Typhimurium str. LT2 / SGSC1412 / ATCC 700720	ydfZ	STM1509	Putative cytoplasmic protein	Q7CQJ6					4	8	98.6	52.2	AIESEGLDAGQIRR	100		0.994
36	Controle	76	Salmonella enterica serovar Typhimurium str. LT2 / SGSC1412 / ATCC 700720	ydfZ	STM1509	Putative cytoplasmic protein	Q7CQJ6					4	8	98.6	52.2	FAPVELIR	100		0.994
36	Controle	76	Salmonella enterica serovar Typhimurium str. LT2 / SGSC1412 / ATCC 700720	ydfZ	STM1509	Putative cytoplasmic protein	Q7CQJ6					4	8	99.7	52.2	VMISGTGHTGIIK	100		0.994
36	Controle	77	Salmonella enterica serovar Typhimurium str. LT2 / SGSC1412 / ATCC 700720	ydfZ	STM1509	Putative cytoplasmic protein	Q7CQJ6	7275	9.09	442	52	4	11	99.7	52.2	AIESEGLDAGQIR	100	587.245	1.29
36	Controle	77	Salmonella enterica serovar Typhimurium str. LT2 / SGSC1412 / ATCC 700720	ydfZ	STM1509	Putative cytoplasmic protein	Q7CQJ6					4	11	99.2	52.2	AIESEGLDAGQIRR	100		1.29
36	Controle	77	Salmonella enterica serovar Typhimurium str. LT2 / SGSC1412 / ATCC 700720	ydfZ	STM1509	Putative cytoplasmic protein	Q7CQJ6					4	11	98.7	52.2	FAPVELIR	100		1.29
36	Controle	77	Salmonella enterica serovar Typhimurium str. LT2 / SGSC1412 / ATCC 700720	ydfZ	STM1509	Putative cytoplasmic protein	Q7CQJ6					4	11	99.7	52.2	VMISGTGHTGIIK	100		1.29
36	Controle	78	Salmonella enterica serovar Typhimurium str. LT2 / SGSC1412 / ATCC 700720	ydfZ	STM1509	Putative cytoplasmic protein	Q7CQJ6	7275	9.09	346	52	4	8	99.7	52.2	AIESEGLDAGQIR	100	564.54	0.998
36	Controle	78	Salmonella enterica serovar Typhimurium str. LT2 / SGSC1412 / ATCC 700720	ydfZ	STM1509	Putative cytoplasmic protein	Q7CQJ6					4	8	98	52.2	AIESEGLDAGQIRR	100		0.998
36	Controle	78	Salmonella enterica serovar Typhimurium str. LT2 / SGSC1412 / ATCC 700720	ydfZ	STM1509	Putative cytoplasmic protein	Q7CQJ6					4	8	98.6	52.2	FAPVELIR	100		0.998
36	Controle	78	Salmonella enterica serovar Typhimurium str. LT2 / SGSC1412 / ATCC 700720	ydfZ	STM1509	Putative cytoplasmic protein	Q7CQJ6					4	8	99.7	52.2	VMISGTGHTGIIK	100		0.998
36	Tratado	79	Salmonella enterica serovar Typhimurium str. LT2 / SGSC1412 / ATCC 700720	ydfZ	STM1509	Putative cytoplasmic protein	Q7CQJ6	7275	9.09	157	67	3	4	99.7	46.3	AIESEGLDAGQIR	100	567.92	0.488
36	Tratado	79	Salmonella enterica serovar Typhimurium str. LT2 / SGSC1412 / ATCC 700720	ydfZ	STM1509	Putative cytoplasmic protein	Q7CQJ6					3	4	98.7	46.3	FAPVELIR	100		0.488
36	Tratado	79	Salmonella enterica serovar Typhimurium str. LT2 / SGSC1412 / ATCC 700720	ydfZ	STM1509	Putative cytoplasmic protein	Q7CQJ6					3	4	99.5	46.3	TVIVEGCEGKFAPVELIR	100		0.488
36	Tratado	80	Salmonella enterica serovar Typhimurium str. LT2 / SGSC1412 / ATCC 700720	ydfZ	STM1509	Putative cytoplasmic protein	Q7CQJ6	7275	9.09	204	65	3	4	99.7	50.7	AIESEGLDAGQIR	100	426.35	0.489
36	Tratado	80	Salmonella enterica serovar Typhimurium str. LT2 / SGSC1412 / ATCC 700720	ydfZ	STM1509	Putative cytoplasmic protein	Q7CQJ6					3	4	98.4	50.7	FAPVELIR	100		0.489
36	Tratado	80	Salmonella enterica serovar Typhimurium str. LT2 / SGSC1412 / ATCC 700720	ydfZ	STM1509	Putative cytoplasmic protein	Q7CQJ6					3	4	99.7	50.7	VMISGTGHTGIIK	100		0.489
36	Tratado	81	Salmonella enterica serovar Typhimurium str. LT2 / SGSC1412 / ATCC 700720	ydfZ	STM1509	Putative cytoplasmic protein	Q7CQJ6	7275	9.09	351	67	5	10	99.7	67.2	AIESEGLDAGQIR	100	709.49	1.21
36	Tratado	81	Salmonella enterica serovar Typhimurium str. LT2 / SGSC1412 / ATCC 700720	ydfZ	STM1509	Putative cytoplasmic protein	Q7CQJ6					5	10	99.1	67.2	AIESEGLDAGQIRR	100		1.21
36	Tratado	81	Salmonella enterica serovar Typhimurium str. LT2 / SGSC1412 / ATCC 700720	ydfZ	STM1509	Putative cytoplasmic protein	Q7CQJ6					5	10	99.3	67.2	FAPVELIR	100		1.21
36	Tratado	81	Salmonella enterica serovar Typhimurium str. LT2 / SGSC1412 / ATCC 700720	ydfZ	STM1509	Putative cytoplasmic protein	Q7CQJ6					5	10	96.5	67.2	TVIVEGCEGKFAPVELIR	100		1.21
36	Tratado	81	Salmonella enterica serovar Typhimurium str. LT2 / SGSC1412 / ATCC 700720	ydfZ	STM1509	Putative cytoplasmic protein	Q7CQJ6					5	10	99.7	67.2	VMISGTGHTGIIK	100		1.21
4	Controle	46	Salmonella enterica serovar Typhimurium str. LT2 / SGSC1412 / ATCC 700720	yecF	STM1949	Putative cytoplasmic protein	Q7CQB7	8234	4.85	102	22	1	2	99.7	23	AMLTLMLQAMGQADAGR	94.4	26.8465	0.21
4	Controle	47	Salmonella enterica serovar Typhimurium str. LT2 / SGSC1412 / ATCC 700720	yecF	STM1949	Putative cytoplasmic protein	Q7CQB7	8234	4.85	102	22	1	2	99.7	23	AMLTLMLQAMGQADAGR	94.4	5.067	0.21
4	Controle	48	Salmonella enterica serovar Typhimurium str. LT2 / SGSC1412 / ATCC 700720	yecF	STM1949	Putative cytoplasmic protein	Q7CQB7	8234	4.85	208	78	3	6	99.7	78.4	AMLTLMLQAMGQADAGR	100	48.626	0.69
4	Controle	48	Salmonella enterica serovar Typhimurium str. LT2 / SGSC1412 / ATCC 700720	yecF	STM1949	Putative cytoplasmic protein	Q7CQB7					3	6	99.7	78.4	QIAQMDDEAQAAVFSSTVK	100		0.69
4	Controle	48	Salmonella enterica serovar Typhimurium str. LT2 / SGSC1412 / ATCC 700720	yecF	STM1949	Putative cytoplasmic protein	Q7CQB7					3	6	99.7	78.4	STPDFSTAENNQELATEVNCLK	100		0.69
36	Tratado	79	Salmonella enterica serovar Typhimurium str. LT2 / SGSC1412 / ATCC 700720	yecF	STM1949	Putative cytoplasmic protein	Q7CQB7	8234	4.85	68	25	1	1	99.4	25.7	QIAQMDDEAQAAVFSSTVK	94.3	4.2939	0.122
36	Tratado	80	Salmonella enterica serovar Typhimurium str. LT2 / SGSC1412 / ATCC 700720	yecF	STM1949	Putative cytoplasmic protein	Q7CQB7	8234	4.85	47	29	1	1	99.1	29.7	STPDFSTAENNQELATEVNCLK	94.3	6.6325	0.122
36	Tratado	80	Salmonella enterica serovar Typhimurium str. LT2 / SGSC1412 / ATCC 700720	yecF	STM1949	Putative cytoplasmic protein	Q7CQB7	8234	4.85	47	29	1	1	99.1	29.7	STPDFSTAENNQELATEVNCLK	94.3	5.4632	0.122
7	Tratado	61	Salmonella enterica serovar Typhimurium str. LT2 / SGSC1412 / ATCC 700720	yccJ	STM1118	Putative cytoplasmic protein	Q8ZQ41	8684	4.74	103	36	2	2	99.7	36	NTSPEIAEAIFEVAHYDEK	99.8	50.878	0.31
7	Tratado	61	Salmonella enterica serovar Typhimurium str. LT2 / SGSC1412 / ATCC 700720	yccJ	STM1118	Putative cytoplasmic protein	Q8ZQ41					2	2	97.3	36	VGEWASLR	99.8		0.31
7	Tratado	62	Salmonella enterica serovar Typhimurium str. LT2 / SGSC1412 / ATCC 700720	yccJ	STM1118	Putative cytoplasmic protein	Q8ZQ41	8684	4.74	74	36	1	1	99.7	25.3	NTSPEIAEAIFEVAHYDEK	97.7	7.5046	0.105
7	Tratado	63	Salmonella enterica serovar Typhimurium str. LT2 / SGSC1412 / ATCC 700720	yccJ	STM1118	Putative cytoplasmic protein	Q8ZQ41	8684	4.74	74	36	1	1	99.7	25.3	NTSPEIAEAIFEVAHYDEK	97.7	29.1913	0.105
12	Tratado	67	Salmonella enterica serovar Typhimurium str. LT2 / SGSC1412 / ATCC 700720	yccJ	STM1118	Putative cytoplasmic protein	Q8ZQ41	8684	4.74	42	36	1	1	98.2	10.7	VGEWASLR	94.5	46.1445	0.111
12	Tratado	68	Salmonella enterica serovar Typhimurium str. LT2 / SGSC1412 / ATCC 700720	yccJ	STM1118	Putative cytoplasmic protein	Q8ZQ41	8684	4.74	42	36	1	1	98.2	10.7	VGEWASLR	94.5	42.18	0.111
12	Tratado	69	Salmonella enterica serovar Typhimurium str. LT2 / SGSC1412 / ATCC 700720	yccJ	STM1118	Putative cytoplasmic protein	Q8ZQ41	8684	4.74	79	10	1	2	99.7	10.7	VGEWASLR	94.4	50.109	0.227
36	Controle	76	Salmonella enterica serovar Typhimurium str. LT2 / SGSC1412 / ATCC 700720	yccJ	STM1118	Putative cytoplasmic protein	Q8ZQ41	8684	4.74	48	10	1	1	97.6	10.7	VGEWASLR	94.3	32.12	0.124
36	Controle	77	Salmonella enterica serovar Typhimurium str. LT2 / SGSC1412 / ATCC 700720	yccJ	STM1118	Putative cytoplasmic protein	Q8ZQ41	8684	4.74	50	10	1	1	98.1	10.7	VGEWASLR	94	28.711	0.117
36	Controle	78	Salmonella enterica serovar Typhimurium str. LT2 / SGSC1412 / ATCC 700720	yccJ	STM1118	Putative cytoplasmic protein	Q8ZQ41	8684	4.74	4.74	10	1	1	98.9	10.7	VGEWASLR	94.6	30.4155	0.125
12	Tratado	67	Salmonella enterica serovar Typhimurium str. LT2 / SGSC1412 / ATCC 700720	yjbR	STM4251	Putative cytoplasmic protein	Q8ZKH3	13377	6.05	63	8	1	2	99	8.47	TSPELAELLR	94.4	13.821	0.229
12	Tratado	68	Salmonella enterica serovar Typhimurium str. LT2 / SGSC1412 / ATCC 700720	yjbR	STM4251	Putative cytoplasmic protein	Q8ZKH3	13377	6.05	49	8	1	1	91.6	8.47	TSPELAELLR	90.8	11.126	0.111
12	Tratado	69	Salmonella enterica serovar Typhimurium str. LT2 / SGSC1412 / ATCC 700720	yjbR	STM4251	Putative cytoplasmic protein	Q8ZKH3	13377	6.05	49	8	1	1	91.6	8.47	TSPELAELLR	90.8	12.4735	0.111
7	Controle	58	Salmonella enterica serovar Typhimurium str. LT2 / SGSC1412 / ATCC 700720	STM1249	STM1249	Putative periplasmic protein	Q8ZPY8	12681	6.21	56	14	1	1	99.7	14.9	MASGANYEAIDKNYTYK	94.5	12.787	0.121
7	Controle	59	Salmonella enterica serovar Typhimurium str. LT2 / SGSC1412 / ATCC 700720	STM1249	STM1249	Putative periplasmic protein	Q8ZPY8	12681	6.21	69	17	1	1	99.1	17.5	TAELVEGDDKPVLSNCSLAN	94.3	13.396	0.215
7	Controle	60	Salmonella enterica serovar Typhimurium str. LT2 / SGSC1412 / ATCC 700720	STM1249	STM1249	Putative periplasmic protein	Q8ZPY8	12681	6.21	69	17	1	1	99.1	17.5	TAELVEGDDKPVLSNCSLAN	94.3	13.0915	0.215
7	Tratado	61	Salmonella enterica serovar Typhimurium str. LT2 / SGSC1412 / ATCC 700720	STM1249	STM1249	Putative periplasmic protein	Q8ZPY8	12681	6.21	112	17	1	1	99.7	17.5	TAELVEGDDKPVLSNCSLAN	94.3	26.065	0.206
7	Tratado	62	Salmonella enterica serovar Typhimurium str. LT2 / SGSC1412 / ATCC 700720	STM1249	STM1249	Putative periplasmic protein	Q8ZPY8	12681	6.21	129	17	1	1	99.7	17.5	TAELVEGDDKPVLSNCSLAN	94.5	39.854	0.21
7	Tratado	63	Salmonella enterica serovar Typhimurium str. LT2 / SGSC1412 / ATCC 700720	STM1249	STM1249	Putative periplasmic protein	Q8ZPY8	12681	6.21	129	17	1	1	99.7	17.5	TAELVEGDDKPVLSNCSLAN	94.5	32.9595	0.21
12	Tratado	67	Salmonella enterica serovar Typhimurium str. LT2 / SGSC1412 / ATCC 700720	STM1249	STM1249	Putative periplasmic protein	Q8ZPY8	12681	6.21	89	17	1	2	99.7	17.5	TAELVEGDDKPVLSNCSLAN	94.4	9.46485	0.229
12	Tratado	68	Salmonella enterica serovar Typhimurium str. LT2 / SGSC1412 / ATCC 700720	STM1249	STM1249	Putative periplasmic protein	Q8ZPY8	12681	6.21	38	17	1	1	96.2	17.5	TAELVEGDDKPVLSNCSLAN	94.5	8.9501	0.111
12	Tratado	69	Salmonella enterica serovar Typhimurium str. LT2 / SGSC1412 / ATCC 700720	STM1249	STM1249	Putative periplasmic protein	Q8ZPY8	12681	6.21	52	17	1	1	99.4	17.5	TAELVEGDDKPVLSNCSLAN	94.4	9.9796	0.114
36	Tratado	79	Salmonella enterica serovar Typhimurium str. LT2 / SGSC1412 / ATCC 700720	STM1249	STM1249	Putative periplasmic protein	Q8ZPY8	12681	6.21	115	19	1	2	99.7	19.3	GKTAELVEGDDKPVLSNCSLAN	94.3	39.434	0.244
36	Tratado	80	Salmonella enterica serovar Typhimurium str. LT2 / SGSC1412 / ATCC 700720	STM1249	STM1249	Putative periplasmic protein	Q8ZPY8	12681	6.21	169	19	2	4	99.7	19.3	GKTAELVEGDDKPVLSNCSLAN	99.8	57.21	0.489
36	Tratado	80	Salmonella enterica serovar Typhimurium str. LT2 / SGSC1412 / ATCC 700720	STM1249	STM1249	Putative periplasmic protein	Q8ZPY8					2	4	99.2	19.3	TAELVEGDDKPVLSNCSLAN	99.8		0.489
36	Tratado	81	Salmonella enterica serovar Typhimurium str. LT2 / SGSC1412 / ATCC 700720	STM1249	STM1249	Putative periplasmic protein	Q8ZPY8	12681	6.21	85	17	1	1	99.7	17.5	TAELVEGDDKPVLSNCSLAN	94.1	48.322	0.121
12	Tratado	67	Salmonella enterica serovar Typhimurium str. LT2 / SGSC1412 / ATCC 700720	ycfF	STM1205	Uncharacterized protein	Q7CQR0	13261	5.74	49	14	1	1	99.1	13.6	EIPSDIVYQDELVTAFR	94.4	4.7901	0.115
12	Tratado	68	Salmonella enterica serovar Typhimurium str. LT2 / SGSC1412 / ATCC 700720	ycfF	STM1205	Uncharacterized protein	Q7CQR0	13261	5.74	67	14	1	2	98.5	13.6	EIPSDIVYQDELVTAFR	94.5	9.1887	0.221
12	Tratado	69	Salmonella enterica serovar Typhimurium str. LT2 / SGSC1412 / ATCC 700720	ycfF	STM1205	Uncharacterized protein	Q7CQR0	13261	5.74	67	14	1	2	98.5	13.6	EIPSDIVYQDELVTAFR	94.5	6.9894	0.221
7	Tratado	61	Salmonella enterica serovar Typhimurium str. LT2 / SGSC1412 / ATCC 700720	yaeP	STM0238	UPF0253 protein YaeP	P67551	7266	4.66	170	31	1	1	99.7	31.8	YAEIASGDLGYVPDALGCVLK	94.3	23.374	0.206
7	Tratado	62	Salmonella enterica serovar Typhimurium str. LT2 / SGSC1412 / ATCC 700720	yaeP	STM0238	UPF0253 protein YaeP	P67551	7266	4.66	128	31	1	1	99.7	31.8	YAEIASGDLGYVPDALGCVLK	94.5	20.135	0.21
7	Tratado	63	Salmonella enterica serovar Typhimurium str. LT2 / SGSC1412 / ATCC 700720	yaeP	STM0238	UPF0253 protein YaeP	P67551	7266	4.66	85	31	1	1	99.7	31.8	YAEIASGDLGYVPDALGCVLK	94.4	21.7545	0.0999
4	Controle	46	Salmonella enterica serovar Typhimurium str. LT2 / SGSC1412 / ATCC 700720	yeeX	STM2059	UPF0265 protein YeeX	P67605	13065	9.10	232	39	1	4	99.7	14.4	METTKPSFQDVLEFVR	94.2	365.59	0.42
4	Controle	47	Salmonella enterica serovar Typhimurium str. LT2 / SGSC1412 / ATCC 700720	yeeX	STM2059	UPF0265 protein YeeX	P67605	13065	9.10	275	14	1	4	99.7	14.4	METTKPSFQDVLEFVR	94.4	381.56	0.41
4	Controle	48	Salmonella enterica serovar Typhimurium str. LT2 / SGSC1412 / ATCC 700720	yeeX	STM2059	UPF0265 protein YeeX	P67605	13065	9.10	111	14	1	3	99.2	14.4	METTKPSFQDVLEFVR	94.2	373.575	0.34
6	Tratado	55	Salmonella enterica serovar Typhimurium str. LT2 / SGSC1412 / ATCC 700720	yeeX	STM2059	UPF0265 protein YeeX	P67605	13065	9.10	324	14	1	5	99.7	14.4	METTKPSFQDVLEFVR	94.5	70.173	0.516
6	Tratado	56	Salmonella enterica serovar Typhimurium str. LT2 / SGSC1412 / ATCC 700720	yeeX	STM2059	UPF0265 protein YeeX	P67605	13065	9.10	159	14	1	3	99.7	14.4	METTKPSFQDVLEFVR	94.5	57.406	0.435
6	Tratado	57	Salmonella enterica serovar Typhimurium str. LT2 / SGSC1412 / ATCC 700720	yeeX	STM2059	UPF0265 protein YeeX	P67605	13065	9.10	218	14	1	4	99.7	14.4	METTKPSFQDVLEFVR	94.7	82.94	0.459
7	Controle	58	Salmonella enterica serovar Typhimurium str. LT2 / SGSC1412 / ATCC 700720	yeeX	STM2059	UPF0265 protein YeeX	P67605	13065	9.10	234	14	1	1	99.7	14.4	METTKPSFQDVLEFVR	94.5	82.379	0.605
7	Controle	59	Salmonella enterica serovar Typhimurium str. LT2 / SGSC1412 / ATCC 700720	yeeX	STM2059	UPF0265 protein YeeX	P67605	13065	9.10	112	14	1	1	99.7	14.4	METTKPSFQDVLEFVR	94.3	73.032	0.215
7	Controle	60	Salmonella enterica serovar Typhimurium str. LT2 / SGSC1412 / ATCC 700720	yeeX	STM2059	UPF0265 protein YeeX	P67605	13065	9.10	158	14	1	1	99.7	14.4	METTKPSFQDVLEFVR	94.5	91.726	0.321
7	Tratado	61	Salmonella enterica serovar Typhimurium str. LT2 / SGSC1412 / ATCC 700720	yeeX	STM2059	UPF0265 protein YeeX	P67605	13065	9.10	139	14	1	1	99.7	14.4	METTKPSFQDVLEFVR	94.3	201.895	0.206
7	Tratado	62	Salmonella enterica serovar Typhimurium str. LT2 / SGSC1412 / ATCC 700720	yeeX	STM2059	UPF0265 protein YeeX	P67605	13065	9.10	288	14	1	1	99.7	14.4	METTKPSFQDVLEFVR	94.5	261.7	0.63
7	Tratado	63	Salmonella enterica serovar Typhimurium str. LT2 / SGSC1412 / ATCC 700720	yeeX	STM2059	UPF0265 protein YeeX	P67605	13065	9.10	279	14	1	1	99.7	14.4	METTKPSFQDVLEFVR	94.4	142.09	0.5
12	Controle	64	Salmonella enterica serovar Typhimurium str. LT2 / SGSC1412 / ATCC 700720	yeeX	STM2059	UPF0265 protein YeeX	P67605	13065	9.10	156	14	1	3	99.7	14.4	METTKPSFQDVLEFVR	94.4	61.743	0.356
12	Controle	65	Salmonella enterica serovar Typhimurium str. LT2 / SGSC1412 / ATCC 700720	yeeX	STM2059	UPF0265 protein YeeX	P67605	13065	9.10	156	14	1	3	99.7	14.4	METTKPSFQDVLEFVR	94.4	64.008	0.356
12	Controle	66	Salmonella enterica serovar Typhimurium str. LT2 / SGSC1412 / ATCC 700720	yeeX	STM2059	UPF0265 protein YeeX	P67605	13065	9.10	152	14	1	3	99.7	14.4	METTKPSFQDVLEFVR	94.6	59.478	0.334
12	Tratado	67	Salmonella enterica serovar Typhimurium str. LT2 / SGSC1412 / ATCC 700720	yeeX	STM2059	UPF0265 protein YeeX	P67605	13065	9.10	156	26	1	2	99.7	14.4	METTKPSFQDVLEFVR	97.7	57.168	0.229
12	Tratado	68	Salmonella enterica serovar Typhimurium str. LT2 / SGSC1412 / ATCC 700720	yeeX	STM2059	UPF0265 protein YeeX	P67605	13065	9.10	132	14	1	2	99.7	14.4	METTKPSFQDVLEFVR	94.5	27.739	0.221
12	Tratado	69	Salmonella enterica serovar Typhimurium str. LT2 / SGSC1412 / ATCC 700720	yeeX	STM2059	UPF0265 protein YeeX	P67605	13065	9.10	345	14	1	6	99.7	14.4	METTKPSFQDVLEFVR	94.4	42.4535	0.682
36	Tratado	79	Salmonella enterica serovar Typhimurium str. LT2 / SGSC1412 / ATCC 700720	yeeX	STM2059	UPF0265 protein YeeX	P67605	13065	9.10	113	14	1	3	99.5	14.4	METTKPSFQDVLEFVR	94.3	26.623	0.366
36	Tratado	80	Salmonella enterica serovar Typhimurium str. LT2 / SGSC1412 / ATCC 700720	yeeX	STM2059	UPF0265 protein YeeX	P67605	13065	9.10	99	14	1	2	99.1	14.4	METTKPSFQDVLEFVR	94.3	20.607	0.244
36	Tratado	81	Salmonella enterica serovar Typhimurium str. LT2 / SGSC1412 / ATCC 700720	yeeX	STM2059	UPF0265 protein YeeX	P67605	13065	9.10	100	14	1	1	99.7	14.4	METTKPSFQDVLEFVR	94.1	23.615	0.121
7	Controle	58	Salmonella enterica serovar Typhimurium str. LT2 / SGSC1412 / ATCC 700720	atpD	STM3865	ATP synthase subunit beta	Q7CPE2	50309	4.90	75	3	1	1	98	3.04	YTLAGTEVSALLGR	94.5	12.5738	0.214
7	Controle	59	Salmonella enterica serovar Typhimurium str. LT2 / SGSC1412 / ATCC 700720	atpD	STM3865	ATP synthase subunit beta	Q7CPE2	50309	4.90	82	6	2	2	96.9	6.74	GLDVKDLEHPIEVPVGK	99.8	15.413	0.215
7	Controle	59	Salmonella enterica serovar Typhimurium str. LT2 / SGSC1412 / ATCC 700720	atpD	STM3865	ATP synthase subunit beta	Q7CPE2					2	2	96.7	6.74	YTLAGTEVSALLGR	99.8		0.215
7	Controle	60	Salmonella enterica serovar Typhimurium str. LT2 / SGSC1412 / ATCC 700720	atpD	STM3865	ATP synthase subunit beta	Q7CPE2	50309	4.90	75	3	1	1	98	3.04	YTLAGTEVSALLGR	94.5	9.7346	0.214
4	Controle	46	Salmonella enterica serovar Typhimurium str. LT2 / SGSC1412 / ATCC 700720	atpH	STM3868	ATP synthase subunit delta	Q7CPE5	19514	4.89	205	8	1	3	99.7	8.47	LNALPDVLEQFIHLR	94.2	81.272	0.31
4	Controle	47	Salmonella enterica serovar Typhimurium str. LT2 / SGSC1412 / ATCC 700720	atpH	STM3868	ATP synthase subunit delta	Q7CPE5	19514	4.89	273	14	1	5	99.7	8.47	LNALPDVLEQFIHLR	94.4	222	0.51
4	Controle	48	Salmonella enterica serovar Typhimurium str. LT2 / SGSC1412 / ATCC 700720	atpH	STM3868	ATP synthase subunit delta	Q7CPE5	19514	4.89	63	14	2	2	98.9	14.7	AGDMVIDGSVR	99.6	151.636	0.23
4	Controle	48	Salmonella enterica serovar Typhimurium str. LT2 / SGSC1412 / ATCC 700720	atpH	STM3868	ATP synthase subunit delta	Q7CPE5					2	2	91.4	14.7	LNALPDVLEQFIHLR	99.6		0.23
6	Tratado	55	Salmonella enterica serovar Typhimurium str. LT2 / SGSC1412 / ATCC 700720	atpH	STM3868	ATP synthase subunit delta	Q7CPE5	19514	4.89	133	8	1	2	99.7	8.47	LNALPDVLEQFIHLR	94.5	20.502	0.206
6	Tratado	56	Salmonella enterica serovar Typhimurium str. LT2 / SGSC1412 / ATCC 700720	atpH	STM3868	ATP synthase subunit delta	Q7CPE5	19514	4.89	137	8	1	3	99.7	8.47	LNALPDVLEQFIHLR	94.7	20.612	0.344
6	Tratado	57	Salmonella enterica serovar Typhimurium str. LT2 / SGSC1412 / ATCC 700720	atpH	STM3868	ATP synthase subunit delta	Q7CPE5	19514	4.89	137	8	1	3	99.7	8.47	LNALPDVLEQFIHLR	94.7	20.722	0.344
7	Controle	58	Salmonella enterica serovar Typhimurium str. LT2 / SGSC1412 / ATCC 700720	atpH	STM3868	ATP synthase subunit delta	Q7CPE5	19514	4.89	59	8	1	1	99.2	8.47	LNALPDVLEQFIHLR	94.5	17.2555	0.121
7	Controle	59	Salmonella enterica serovar Typhimurium str. LT2 / SGSC1412 / ATCC 700720	atpH	STM3868	ATP synthase subunit delta	Q7CPE5	19514	4.89	66	8	1	1	99.7	8.47	LNALPDVLEQFIHLR	94.3	18.852	0.108
7	Controle	60	Salmonella enterica serovar Typhimurium str. LT2 / SGSC1412 / ATCC 700720	atpH	STM3868	ATP synthase subunit delta	Q7CPE5	19514	4.89	71	8	1	1	99.7	8.47	LNALPDVLEQFIHLR	94.5	15.659	0.107
7	Tratado	61	Salmonella enterica serovar Typhimurium str. LT2 / SGSC1412 / ATCC 700720	atpH	STM3868	ATP synthase subunit delta	Q7CPE5	19514	4.89	107	8	1	1	99.7	8.47	LNALPDVLEQFIHLR	94.3	38.4725	0.206
7	Tratado	62	Salmonella enterica serovar Typhimurium str. LT2 / SGSC1412 / ATCC 700720	atpH	STM3868	ATP synthase subunit delta	Q7CPE5	19514	4.89	94	8	1	1	99.7	8.47	LNALPDVLEQFIHLR	94.5	39.549	0.105
7	Tratado	63	Salmonella enterica serovar Typhimurium str. LT2 / SGSC1412 / ATCC 700720	atpH	STM3868	ATP synthase subunit delta	Q7CPE5	19514	4.89	159	8	1	1	99.7	8.47	LNALPDVLEQFIHLR	94.4	37.396	0.3
4	Controle	46	Salmonella enterica serovar Typhimurium str. LT2 / SGSC1412 / ATCC 700720	accB	STM3379	Acetyl-CoA carboxylase, BCCP subunit	Q7CPM1	16733	4.66	145	18	2	3	99.7	18.6	AILVESGQPVEFDEPLVVIE	99.8	85.646	0.31
4	Controle	46	Salmonella enterica serovar Typhimurium str. LT2 / SGSC1412 / ATCC 700720	accB	STM3379	Acetyl-CoA carboxylase, BCCP subunit	Q7CPM1					2	3	99.1	18.6	SPMVGTFYR	99.8		0.31
4	Controle	47	Salmonella enterica serovar Typhimurium str. LT2 / SGSC1412 / ATCC 700720	accB	STM3379	Acetyl-CoA carboxylase, BCCP subunit	Q7CPM1	16733	4.66	53	5	1	1	93.2	5.77	SPMVGTFYR	92.4	21.824	0.1
4	Controle	48	Salmonella enterica serovar Typhimurium str. LT2 / SGSC1412 / ATCC 700720	accB	STM3379	Acetyl-CoA carboxylase, BCCP subunit	Q7CPM1	16733	4.66	53	5	1	1	93.2	5.77	SPMVGTFYR	92.4	53.735	0.1
4	Tratado	49	Salmonella enterica serovar Typhimurium str. LT2 / SGSC1412 / ATCC 700720	accB	STM3379	Acetyl-CoA carboxylase, BCCP subunit	Q7CPM1	16733	4.66	44	5	1	1	96.6	5.77	SPMVGTFYR	94.4	107.17	0.14
4	Tratado	50	Salmonella enterica serovar Typhimurium str. LT2 / SGSC1412 / ATCC 700720	accB	STM3379	Acetyl-CoA carboxylase, BCCP subunit	Q7CPM1	16733	4.66	61	5	1	2	97.5	5.77	SPMVGTFYR	94.7	222.335	0.37
4	Tratado	51	Salmonella enterica serovar Typhimurium str. LT2 / SGSC1412 / ATCC 700720	accB	STM3379	Acetyl-CoA carboxylase, BCCP subunit	Q7CPM1	16733	4.66	61	5	1	2	97.5	5.77	SPMVGTFYR	94.7	337.5	0.37
7	Controle	58	Salmonella enterica serovar Typhimurium str. LT2 / SGSC1412 / ATCC 700720	accB	STM3379	Acetyl-CoA carboxylase, BCCP subunit	Q7CPM1	16733	4.66	41	18	1	1	94.5	5.77	SPMVGTFYR	93.9	86.63	0.121
7	Controle	59	Salmonella enterica serovar Typhimurium str. LT2 / SGSC1412 / ATCC 700720	accB	STM3379	Acetyl-CoA carboxylase, BCCP subunit	Q7CPM1	16733	4.66	39	18	1	1	92.1	5.77	SPMVGTFYR	91.1	62.959	0.108
7	Controle	60	Salmonella enterica serovar Typhimurium str. LT2 / SGSC1412 / ATCC 700720	accB	STM3379	Acetyl-CoA carboxylase, BCCP subunit	Q7CPM1	16733	4.66	60	18	1	1	92.3	12.8	AILVESGQPVEFDEPLVVIE	98.4	74.7945	0.107
36	Controle	76	Salmonella enterica serovar Typhimurium str. LT2 / SGSC1412 / ATCC 700720	accB	STM3379	Acetyl-CoA carboxylase, BCCP subunit	Q7CPM1	16733	4.66	49	5	1	1	98.5	5.77	SPMVGTFYR	94.3	56.717	0.124
36	Controle	77	Salmonella enterica serovar Typhimurium str. LT2 / SGSC1412 / ATCC 700720	accB	STM3379	Acetyl-CoA carboxylase, BCCP subunit	Q7CPM1	16733	4.66	38	18	1	1	94.2	5.77	SPMVGTFYR	93.8	46.093	0.125
36	Controle	78	Salmonella enterica serovar Typhimurium str. LT2 / SGSC1412 / ATCC 700720	accB	STM3379	Acetyl-CoA carboxylase, BCCP subunit	Q7CPM1	16733	4.66	38	18	1	1	94.2	5.77	SPMVGTFYR	93.8	35.469	0.125
36	Tratado	79	Salmonella enterica serovar Typhimurium str. LT2 / SGSC1412 / ATCC 700720	accB	STM3379	Acetyl-CoA carboxylase, BCCP subunit	Q7CPM1	16733	4.66	43	18	1	1	93.6	12.8	AILVESGQPVEFDEPLVVIE	92.8	16.236	0.122
36	Tratado	80	Salmonella enterica serovar Typhimurium str. LT2 / SGSC1412 / ATCC 700720	accB	STM3379	Acetyl-CoA carboxylase, BCCP subunit	Q7CPM1	16733	4.66	43	18	1	1	93.6	12.8	AILVESGQPVEFDEPLVVIE	92.8	5.984	0.122
36	Tratado	81	Salmonella enterica serovar Typhimurium str. LT2 / SGSC1412 / ATCC 700720	accB	STM3379	Acetyl-CoA carboxylase, BCCP subunit	Q7CPM1	16733	4.66	33	18	1	1	92.9	5.77	SPMVGTFYR	91.7	26.488	0.121
4	Controle	46	Salmonella enterica serovar Typhimurium str. LT2 / SGSC1412 / ATCC 700720	acpP	STM1196	Acyl carrier protein	P0A6B1	8634	3.98	292	33	2	4	99.7	32.1	IIGEQLGVK	99.8	151.515	0.42
4	Controle	46	Salmonella enterica serovar Typhimurium str. LT2 / SGSC1412 / ATCC 700720	acpP	STM1196	Acyl carrier protein	P0A6B1					2	4	99.7	32.1	ITTVQAAIDYINGHQA	99.8		0.42
4	Controle	47	Salmonella enterica serovar Typhimurium str. LT2 / SGSC1412 / ATCC 700720	acpP	STM1196	Acyl carrier protein	P0A6B1	8634	3.98	195	32	2	3	99.7	32.1	IIGEQLGVK	99.8	149.98	0.31
4	Controle	47	Salmonella enterica serovar Typhimurium str. LT2 / SGSC1412 / ATCC 700720	acpP	STM1196	Acyl carrier protein	P0A6B1					2	3	99.7	32.1	ITTVQAAIDYINGHQA	99.8		0.31
4	Controle	48	Salmonella enterica serovar Typhimurium str. LT2 / SGSC1412 / ATCC 700720	acpP	STM1196	Acyl carrier protein	P0A6B1	8634	3.98	72	32	1	1	99.7	11.5	IIGEQLGVK	99	153.05	0.12
4	Tratado	49	Salmonella enterica serovar Typhimurium str. LT2 / SGSC1412 / ATCC 700720	acpP	STM1196	Acyl carrier protein	P0A6B1	8634	3.98	82	32	1	2	99.6	11.5	IIGEQLGVK	94.4	402.87	0.29
4	Tratado	50	Salmonella enterica serovar Typhimurium str. LT2 / SGSC1412 / ATCC 700720	acpP	STM1196	Acyl carrier protein	P0A6B1	8634	3.98	57	11	1	1	99.1	11.5	IIGEQLGVK	94.8	577.34	0.16
4	Tratado	51	Salmonella enterica serovar Typhimurium str. LT2 / SGSC1412 / ATCC 700720	acpP	STM1196	Acyl carrier protein	P0A6B1	8634	3.98	105	11	1	2	99.7	11.5	IIGEQLGVK	94.7	751.81	0.37
6	Controle	52	Salmonella enterica serovar Typhimurium str. LT2 / SGSC1412 / ATCC 700720	acpP	STM1196	Acyl carrier protein	P0A6B1	8634	3.98	105	11	1	2	99.7	11.5	IIGEQLGVK	94.4	158.83	0.429
6	Controle	53	Salmonella enterica serovar Typhimurium str. LT2 / SGSC1412 / ATCC 700720	acpP	STM1196	Acyl carrier protein	P0A6B1	8634	3.98	96	32	1	3	99.6	11.5	IIGEQLGVK	94.6	238.99	0.382
6	Controle	54	Salmonella enterica serovar Typhimurium str. LT2 / SGSC1412 / ATCC 700720	acpP	STM1196	Acyl carrier protein	P0A6B1	8634	3.98	54	11	1	1	99	11.5	IIGEQLGVK	94.2	198.91	0.126
6	Tratado	55	Salmonella enterica serovar Typhimurium str. LT2 / SGSC1412 / ATCC 700720	acpP	STM1196	Acyl carrier protein	P0A6B1					2	3	99.7	32.1	IIGEQLGVK	99.8	167.87	0.31
6	Tratado	55	Salmonella enterica serovar Typhimurium str. LT2 / SGSC1412 / ATCC 700720	acpP	STM1196	Acyl carrier protein	P0A6B1					2	3	99.7	32.1	ITTVQAAIDYINGHQA	99.8		0.31
6	Tratado	56	Salmonella enterica serovar Typhimurium str. LT2 / SGSC1412 / ATCC 700720	acpP	STM1196	Acyl carrier protein	P0A6B1	8634	3.98	69	12	1	1	99.7	11.5	IIGEQLGVK	94.5	131.72	0.145
6	Tratado	57	Salmonella enterica serovar Typhimurium str. LT2 / SGSC1412 / ATCC 700720	acpP	STM1196	Acyl carrier protein	P0A6B1	8634	3.98	142	32	2	3	99.7	32.1	IIGEQLGVK	99.8	149.795	0.344
6	Tratado	57	Salmonella enterica serovar Typhimurium str. LT2 / SGSC1412 / ATCC 700720	acpP	STM1196	Acyl carrier protein	P0A6B1					2	3	99.7	32.1	ITTVQAAIDYINGHQA	99.8		0.344
7	Controle	58	Salmonella enterica serovar Typhimurium str. LT2 / SGSC1412 / ATCC 700720	acpP	STM1196	Acyl carrier protein	P0A6B1					2	2	99.7	32.1	IIGEQLGVK	99.8	515.51	0.363
7	Controle	58	Salmonella enterica serovar Typhimurium str. LT2 / SGSC1412 / ATCC 700720	acpP	STM1196	Acyl carrier protein	P0A6B1					2	2	99.7	32.1	ITTVQAAIDYINGHQA	99.8		0.363
7	Controle	59	Salmonella enterica serovar Typhimurium str. LT2 / SGSC1412 / ATCC 700720	acpP	STM1196	Acyl carrier protein	P0A6B1	8634	3.98	147	32	2	2	99.7	32.1	IIGEQLGVK	99.8	357.02	0.323
7	Controle	59	Salmonella enterica serovar Typhimurium str. LT2 / SGSC1412 / ATCC 700720	acpP	STM1196	Acyl carrier protein	P0A6B1					2	2	99.7	32.1	ITTVQAAIDYINGHQA	99.8		0.323
7	Controle	60	Salmonella enterica serovar Typhimurium str. LT2 / SGSC1412 / ATCC 700720	acpP	STM1196	Acyl carrier protein	P0A6B1	8634	3.98	91	32	2	2	99.7	32.1	IIGEQLGVK	99.8	436.265	0.214
7	Controle	60	Salmonella enterica serovar Typhimurium str. LT2 / SGSC1412 / ATCC 700720	acpP	STM1196	Acyl carrier protein	P0A6B1					2	2	99.3	32.1	ITTVQAAIDYINGHQA	99.8		0.214
7	Tratado	61	Salmonella enterica serovar Typhimurium str. LT2 / SGSC1412 / ATCC 700720	acpP	STM1196	Acyl carrier protein	P0A6B1	8634	3.98	200	32	2	2	99.7	32.1	IIGEQLGVK	99.8	321.73	0.413
7	Tratado	61	Salmonella enterica serovar Typhimurium str. LT2 / SGSC1412 / ATCC 700720	acpP	STM1196	Acyl carrier protein	P0A6B1					2	2	99.7	32.1	ITTVQAAIDYINGHQA	99.8		0.413
7	Tratado	62	Salmonella enterica serovar Typhimurium str. LT2 / SGSC1412 / ATCC 700720	acpP	STM1196	Acyl carrier protein	P0A6B1	8634	3.98	199	32	2	2	99.7	32.1	IIGEQLGVK	99.8	259.29	0.42
7	Tratado	62	Salmonella enterica serovar Typhimurium str. LT2 / SGSC1412 / ATCC 700720	acpP	STM1196	Acyl carrier protein	P0A6B1					2	2	99.7	32.1	ITTVQAAIDYINGHQA	99.8		0.42
7	Tratado	63	Salmonella enterica serovar Typhimurium str. LT2 / SGSC1412 / ATCC 700720	acpP	STM1196	Acyl carrier protein	P0A6B1	8634	3.98	183	32	2	2	99.7	32.1	IIGEQLGVK	99.8	384.17	0.4
7	Tratado	63	Salmonella enterica serovar Typhimurium str. LT2 / SGSC1412 / ATCC 700720	acpP	STM1196	Acyl carrier protein	P0A6B1					2	2	99.7	32.1	ITTVQAAIDYINGHQA	99.8		0.4
12	Controle	64	Salmonella enterica serovar Typhimurium str. LT2 / SGSC1412 / ATCC 700720	acpP	STM1196	Acyl carrier protein	P0A6B1	8634	3.98	45	11	1	1	98.7	11.5	IIGEQLGVK	94.5	400.44	0.249
12	Controle	65	Salmonella enterica serovar Typhimurium str. LT2 / SGSC1412 / ATCC 700720	acpP	STM1196	Acyl carrier protein	P0A6B1	8634	3.98	148	33	2	3	99.7	32.1	IIGEQLGVK	99.8	409.74	0.356
12	Controle	65	Salmonella enterica serovar Typhimurium str. LT2 / SGSC1412 / ATCC 700720	acpP	STM1196	Acyl carrier protein	P0A6B1					2	3	99.7	32.1	ITTVQAAIDYINGHQA	99.8		0.356
12	Controle	66	Salmonella enterica serovar Typhimurium str. LT2 / SGSC1412 / ATCC 700720	acpP	STM1196	Acyl carrier protein	P0A6B1	8634	3.98	123	32	2	3	99.7	32.1	IIGEQLGVK	99.8	405.09	0.334
12	Controle	66	Salmonella enterica serovar Typhimurium str. LT2 / SGSC1412 / ATCC 700720	acpP	STM1196	Acyl carrier protein	P0A6B1					2	3	99.5	32.1	ITTVQAAIDYINGHQA	99.8		0.334
12	Tratado	67	Salmonella enterica serovar Typhimurium str. LT2 / SGSC1412 / ATCC 700720	acpP	STM1196	Acyl carrier protein	P0A6B1	8634	3.98	222	32	2	5	99.7	32.1	IIGEQLGVK	99.8	342.74	0.573
12	Tratado	67	Salmonella enterica serovar Typhimurium str. LT2 / SGSC1412 / ATCC 700720	acpP	STM1196	Acyl carrier protein	P0A6B1					2	5	99.7	32.1	ITTVQAAIDYINGHQA	99.8		0.573
12	Tratado	68	Salmonella enterica serovar Typhimurium str. LT2 / SGSC1412 / ATCC 700720	acpP	STM1196	Acyl carrier protein	P0A6B1	8634	3.98	130	33	3	3	99.7	33.3	IIGEQLGVK	100	334.32	0.332
12	Tratado	68	Salmonella enterica serovar Typhimurium str. LT2 / SGSC1412 / ATCC 700720	acpP	STM1196	Acyl carrier protein	P0A6B1					3	3	99.7	33.3	ITTVQAAIDYINGHQA	100		0.332
12	Tratado	68	Salmonella enterica serovar Typhimurium str. LT2 / SGSC1412 / ATCC 700720	acpP	STM1196	Acyl carrier protein	P0A6B1					3	3	99.7	33.3	KIIGEQLGVK	100		0.332
12	Tratado	69	Salmonella enterica serovar Typhimurium str. LT2 / SGSC1412 / ATCC 700720	acpP	STM1196	Acyl carrier protein	P0A6B1	8634	3.98	294	33	3	6	99.7	33.3	IIGEQLGVK	100	325.9	0.682
12	Tratado	69	Salmonella enterica serovar Typhimurium str. LT2 / SGSC1412 / ATCC 700720	acpP	STM1196	Acyl carrier protein	P0A6B1					3	6	99.7	33.3	ITTVQAAIDYINGHQA	100		0.682
12	Tratado	69	Salmonella enterica serovar Typhimurium str. LT2 / SGSC1412 / ATCC 700720	acpP	STM1196	Acyl carrier protein	P0A6B1					3	6	99.4	33.3	KIIGEQLGVK	100		0.682
36	Controle	76	Salmonella enterica serovar Typhimurium str. LT2 / SGSC1412 / ATCC 700720	acpP	STM1196	Acyl carrier protein	P0A6B1	8634	3.98	184	33	3	5	99.7	33.3	IIGEQLGVK	100	243.925	0.621
36	Controle	76	Salmonella enterica serovar Typhimurium str. LT2 / SGSC1412 / ATCC 700720	acpP	STM1196	Acyl carrier protein	P0A6B1					3	5	99.7	33.3	ITTVQAAIDYINGHQA	100		0.621
36	Controle	76	Salmonella enterica serovar Typhimurium str. LT2 / SGSC1412 / ATCC 700720	acpP	STM1196	Acyl carrier protein	P0A6B1					3	5	98.6	33.3	KIIGEQLGVK	100		0.621
36	Controle	77	Salmonella enterica serovar Typhimurium str. LT2 / SGSC1412 / ATCC 700720	acpP	STM1196	Acyl carrier protein	P0A6B1	8634	3.98	285	33	3	6	99.7	33.3	IIGEQLGVK	100	224.07	0.701
36	Controle	77	Salmonella enterica serovar Typhimurium str. LT2 / SGSC1412 / ATCC 700720	acpP	STM1196	Acyl carrier protein	P0A6B1					3	6	99.7	33.3	ITTVQAAIDYINGHQA	100		0.701
36	Controle	77	Salmonella enterica serovar Typhimurium str. LT2 / SGSC1412 / ATCC 700720	acpP	STM1196	Acyl carrier protein	P0A6B1					3	6	99.7	33.3	KIIGEQLGVK	100		0.701
36	Controle	78	Salmonella enterica serovar Typhimurium str. LT2 / SGSC1412 / ATCC 700720	acpP	STM1196	Acyl carrier protein	P0A6B1	8634	3.98	135	33	3	4	99.6	33.3	IIGEQLGVK	100	263.78	0.499
36	Controle	78	Salmonella enterica serovar Typhimurium str. LT2 / SGSC1412 / ATCC 700720	acpP	STM1196	Acyl carrier protein	P0A6B1					3	4	95.6	33.3	ITTVQAAIDYINGHQA	100		0.499
36	Controle	78	Salmonella enterica serovar Typhimurium str. LT2 / SGSC1412 / ATCC 700720	acpP	STM1196	Acyl carrier protein	P0A6B1					3	4	99.7	33.3	KIIGEQLGVK	100		0.499
36	Tratado	79	Salmonella enterica serovar Typhimurium str. LT2 / SGSC1412 / ATCC 700720	acpP	STM1196	Acyl carrier protein	P0A6B1	8634	3.98	176	33	3	4	99.7	33.3	IIGEQLGVK	100	186.28	0.488
36	Tratado	79	Salmonella enterica serovar Typhimurium str. LT2 / SGSC1412 / ATCC 700720	acpP	STM1196	Acyl carrier protein	P0A6B1					3	4	99.7	33.3	ITTVQAAIDYINGHQA	100		0.488
36	Tratado	79	Salmonella enterica serovar Typhimurium str. LT2 / SGSC1412 / ATCC 700720	acpP	STM1196	Acyl carrier protein	P0A6B1					3	4	99.7	33.3	KIIGEQLGVK	100		0.488
36	Tratado	80	Salmonella enterica serovar Typhimurium str. LT2 / SGSC1412 / ATCC 700720	acpP	STM1196	Acyl carrier protein	P0A6B1	8634	3.98	185	33	3	5	99.7	33.3	IIGEQLGVK	100	178.29	0.611
36	Tratado	80	Salmonella enterica serovar Typhimurium str. LT2 / SGSC1412 / ATCC 700720	acpP	STM1196	Acyl carrier protein	P0A6B1					3	5	99.5	33.3	ITTVQAAIDYINGHQA	100		0.611
36	Tratado	80	Salmonella enterica serovar Typhimurium str. LT2 / SGSC1412 / ATCC 700720	acpP	STM1196	Acyl carrier protein	P0A6B1					3	5	97.8	33.3	KIIGEQLGVK	100		0.611
36	Tratado	81	Salmonella enterica serovar Typhimurium str. LT2 / SGSC1412 / ATCC 700720	acpP	STM1196	Acyl carrier protein	P0A6B1	8634	3.98	149	33	3	4	99.7	33.3	IIGEQLGVK	100	170.3	0.483
36	Tratado	81	Salmonella enterica serovar Typhimurium str. LT2 / SGSC1412 / ATCC 700720	acpP	STM1196	Acyl carrier protein	P0A6B1					3	4	99.7	33.3	ITTVQAAIDYINGHQA	100		0.483
36	Tratado	81	Salmonella enterica serovar Typhimurium str. LT2 / SGSC1412 / ATCC 700720	acpP	STM1196	Acyl carrier protein	P0A6B1					3	4	99.7	33.3	KIIGEQLGVK	100		0.483
7	Controle	58	Salmonella enterica serovar Typhimurium str. LT2 / SGSC1412 / ATCC 700720	ftsZ	STM0133	Cell division protein FtsZ	Q8ZRU0	40299	4.66	50	3	1	1	98.1	3.66	MFEPMELTNDAVIK	94.5	9.6606	0.121
7	Controle	59	Salmonella enterica serovar Typhimurium str. LT2 / SGSC1412 / ATCC 700720	ftsZ	STM0133	Cell division protein FtsZ	Q8ZRU0	40299	4.66	50	9	1	1	93.2	3.66	MFEPMELTNDAVIK	92.3	6.9773	0.108
7	Controle	60	Salmonella enterica serovar Typhimurium str. LT2 / SGSC1412 / ATCC 700720	ftsZ	STM0133	Cell division protein FtsZ	Q8ZRU0	40299	4.66	50	9	1	1	93.2	3.66	MFEPMELTNDAVIK	92.3	8.31895	0.108
12	Tratado	67	Salmonella enterica serovar Typhimurium str. LT2 / SGSC1412 / ATCC 700720	ftsZ	STM0133	Cell division protein FtsZ	Q8ZRU0	40299	4.66	101	3	1	2	99.7	3.66	MFEPMELTNDAVIK	94.4	23.245	0.229
12	Tratado	68	Salmonella enterica serovar Typhimurium str. LT2 / SGSC1412 / ATCC 700720	ftsZ	STM0133	Cell division protein FtsZ	Q8ZRU0	40299	4.66	75	3	1	2	99.3	3.66	MFEPMELTNDAVIK	94.4	18.883	0.227
12	Tratado	69	Salmonella enterica serovar Typhimurium str. LT2 / SGSC1412 / ATCC 700720	ftsZ	STM0133	Cell division protein FtsZ	Q8ZRU0	40299	4.66	75	3	1	2	99.3	3.66	MFEPMELTNDAVIK	94.4	14.521	0.227
4	Controle	46	Salmonella enterica serovar Typhimurium str. LT2 / SGSC1412 / ATCC 700720	zapB	STM4088	Cell division protein ZapB	Q8ZKP1	9307	4.59	237	40	1	3	99.7	26.6	VQQAIDTITLLQMEIEELKEK	99.3	39.095	0.31
4	Controle	47	Salmonella enterica serovar Typhimurium str. LT2 / SGSC1412 / ATCC 700720	zapB	STM4088	Cell division protein ZapB	Q8ZKP1	9307	4.59	117	26	1	1	99.7	26.6	VQQAIDTITLLQMEIEELKEK	94.4	36.073	0.1
4	Controle	48	Salmonella enterica serovar Typhimurium str. LT2 / SGSC1412 / ATCC 700720	zapB	STM4088	Cell division protein ZapB	Q8ZKP1	9307	4.59	72	26	1	1	99.7	26.6	VQQAIDTITLLQMEIEELKEK	94.2	37.584	0.12
6	Tratado	55	Salmonella enterica serovar Typhimurium str. LT2 / SGSC1412 / ATCC 700720	zapB	STM4088	Cell division protein ZapB	Q8ZKP1	9307	4.59	294	40	1	3	99.7	26.6	VQQAIDTITLLQMEIEELKEK	94.5	73.996	0.31
6	Tratado	56	Salmonella enterica serovar Typhimurium str. LT2 / SGSC1412 / ATCC 700720	zapB	STM4088	Cell division protein ZapB	Q8ZKP1	9307	4.59	90	40	2	2	98.6	40.5	LQALLGRMEEV	99.8	86.687	0.29
6	Tratado	56	Salmonella enterica serovar Typhimurium str. LT2 / SGSC1412 / ATCC 700720	zapB	STM4088	Cell division protein ZapB	Q8ZKP1	9307	4.59			2	2	99.7	40.5	VQQAIDTITLLQMEIEELKEK	99.8		0.29
6	Tratado	57	Salmonella enterica serovar Typhimurium str. LT2 / SGSC1412 / ATCC 700720	zapB	STM4088	Cell division protein ZapB	Q8ZKP1	9307	4.59	193	26	1	3	99.7	26.6	VQQAIDTITLLQMEIEELKEK	94.7	80.3415	0.344
7	Controle	58	Salmonella enterica serovar Typhimurium str. LT2 / SGSC1412 / ATCC 700720	zapB	STM4088	Cell division protein ZapB	Q8ZKP1	9307	4.59	215	54	3	3	99.5	54.4	LQALLGRMEEV	100	184.6	0.484
7	Controle	58	Salmonella enterica serovar Typhimurium str. LT2 / SGSC1412 / ATCC 700720	zapB	STM4088	Cell division protein ZapB	Q8ZKP1	9307	4.59			3	3	99.7	54.4	SLEVFEKLEAK	100		0.484
7	Controle	58	Salmonella enterica serovar Typhimurium str. LT2 / SGSC1412 / ATCC 700720	zapB	STM4088	Cell division protein ZapB	Q8ZKP1	9307	4.59			3	3	99.7	54.4	VQQAIDTITLLQMEIEELKEK	100		0.484
7	Controle	59	Salmonella enterica serovar Typhimurium str. LT2 / SGSC1412 / ATCC 700720	zapB	STM4088	Cell division protein ZapB	Q8ZKP1	9307	4.59	96	26	1	1	99.7	26.6	VQQAIDTITLLQMEIEELKEK	94.3	139.534	0.108
7	Controle	60	Salmonella enterica serovar Typhimurium str. LT2 / SGSC1412 / ATCC 700720	zapB	STM4088	Cell division protein ZapB	Q8ZKP1	9307	4.59	226	54	2	2	99.7	40.5	SLEVFEKLEAK	99.9	94.468	0.428
7	Controle	60	Salmonella enterica serovar Typhimurium str. LT2 / SGSC1412 / ATCC 700720	zapB	STM4088	Cell division protein ZapB	Q8ZKP1	9307	4.59			2	2	99.7	40.5	VQQAIDTITLLQMEIEELKEK	99.9		0.428
7	Tratado	61	Salmonella enterica serovar Typhimurium str. LT2 / SGSC1412 / ATCC 700720	zapB	STM4088	Cell division protein ZapB	Q8ZKP1	9307	4.59	271	54	3	3	97.9	54.4	LQALLGRMEEV	100	112.93	0.619
7	Tratado	61	Salmonella enterica serovar Typhimurium str. LT2 / SGSC1412 / ATCC 700720	zapB	STM4088	Cell division protein ZapB	Q8ZKP1	9307	4.59			3	3	99.7	54.4	SLEVFEKLEAK	100		0.619
7	Tratado	61	Salmonella enterica serovar Typhimurium str. LT2 / SGSC1412 / ATCC 700720	zapB	STM4088	Cell division protein ZapB	Q8ZKP1	9307	4.59			3	3	99.7	54.4	VQQAIDTITLLQMEIEELKEK	100		0.619
7	Tratado	62	Salmonella enterica serovar Typhimurium str. LT2 / SGSC1412 / ATCC 700720	zapB	STM4088	Cell division protein ZapB	Q8ZKP1	9307	4.59	208	40	2	2	99.7	40.5	SLEVFEKLEAK	99.8	114.88	0.315
7	Tratado	62	Salmonella enterica serovar Typhimurium str. LT2 / SGSC1412 / ATCC 700720	zapB	STM4088	Cell division protein ZapB	Q8ZKP1	9307	4.59			2	2	99.7	40.5	VQQAIDTITLLQMEIEELKEK	99.8		0.315
7	Tratado	63	Salmonella enterica serovar Typhimurium str. LT2 / SGSC1412 / ATCC 700720	zapB	STM4088	Cell division protein ZapB	Q8ZKP1	9307	4.59	255	54	3	3	95.1	54.4	LQALLGRMEEV	100	110.98	0.5
7	Tratado	63	Salmonella enterica serovar Typhimurium str. LT2 / SGSC1412 / ATCC 700720	zapB	STM4088	Cell division protein ZapB	Q8ZKP1	9307	4.59			3	3	99.7	54.4	SLEVFEKLEAK	100		0.5
7	Tratado	63	Salmonella enterica serovar Typhimurium str. LT2 / SGSC1412 / ATCC 700720	zapB	STM4088	Cell division protein ZapB	Q8ZKP1	9307	4.59			3	3	99.7	54.4	VQQAIDTITLLQMEIEELKEK	100		0.5
12	Controle	64	Salmonella enterica serovar Typhimurium str. LT2 / SGSC1412 / ATCC 700720	zapB	STM4088	Cell division protein ZapB	Q8ZKP1	9307	4.59	150	40	2	2	99.7	40.5	LQALLGRMEEV	99.8	80.8185	0.238
12	Controle	64	Salmonella enterica serovar Typhimurium str. LT2 / SGSC1412 / ATCC 700720	zapB	STM4088	Cell division protein ZapB	Q8ZKP1	9307	4.59			2	2	99.7	40.5	VQQAIDTITLLQMEIEELKEK	99.8		0.238
12	Controle	65	Salmonella enterica serovar Typhimurium str. LT2 / SGSC1412 / ATCC 700720	zapB	STM4088	Cell division protein ZapB	Q8ZKP1	9307	4.59	150	40	2	2	99.7	40.5	LQALLGRMEEV	99.8	84.18	0.238
12	Controle	65	Salmonella enterica serovar Typhimurium str. LT2 / SGSC1412 / ATCC 700720	zapB	STM4088	Cell division protein ZapB	Q8ZKP1	9307	4.59			2	2	99.7	40.5	VQQAIDTITLLQMEIEELKEK	99.8		0.238
12	Controle	66	Salmonella enterica serovar Typhimurium str. LT2 / SGSC1412 / ATCC 700720	zapB	STM4088	Cell division protein ZapB	Q8ZKP1	9307	4.59	158	40	2	3	97.1	40.5	LQALLGRMEEV	99.8	77.457	0.334
12	Controle	66	Salmonella enterica serovar Typhimurium str. LT2 / SGSC1412 / ATCC 700720	zapB	STM4088	Cell division protein ZapB	Q8ZKP1	9307	4.59			2	3	99.7	40.5	VQQAIDTITLLQMEIEELKEK	99.8		0.334
12	Tratado	67	Salmonella enterica serovar Typhimurium str. LT2 / SGSC1412 / ATCC 700720	zapB	STM4088	Cell division protein ZapB	Q8ZKP1	9307	4.59	209	54	3	4	99.6	54.4	LQALLGRMEEV	100	81.306	0.458
12	Tratado	67	Salmonella enterica serovar Typhimurium str. LT2 / SGSC1412 / ATCC 700720	zapB	STM4088	Cell division protein ZapB	Q8ZKP1	9307	4.59			3	4	99.7	54.4	SLEVFEKLEAK	100		0.458
12	Tratado	67	Salmonella enterica serovar Typhimurium str. LT2 / SGSC1412 / ATCC 700720	zapB	STM4088	Cell division protein ZapB	Q8ZKP1	9307	4.59			3	4	99.7	54.4	VQQAIDTITLLQMEIEELKEK	100		0.458
12	Tratado	68	Salmonella enterica serovar Typhimurium str. LT2 / SGSC1412 / ATCC 700720	zapB	STM4088	Cell division protein ZapB	Q8ZKP1	9307	4.59	193	40	2	2	99.7	40.5	SLEVFEKLEAK	99.8	50.02	0.221
12	Tratado	68	Salmonella enterica serovar Typhimurium str. LT2 / SGSC1412 / ATCC 700720	zapB	STM4088	Cell division protein ZapB	Q8ZKP1	9307	4.59			2	2	99.7	40.5	VQQAIDTITLLQMEIEELKEK	99.8		0.221
12	Tratado	69	Salmonella enterica serovar Typhimurium str. LT2 / SGSC1412 / ATCC 700720	zapB	STM4088	Cell division protein ZapB	Q8ZKP1	9307	4.59	227	54	3	4	99.3	54.4	LQALLGRMEEV	100	65.663	0.455
12	Tratado	69	Salmonella enterica serovar Typhimurium str. LT2 / SGSC1412 / ATCC 700720	zapB	STM4088	Cell division protein ZapB	Q8ZKP1	9307	4.59			3	4	99.7	54.4	SLEVFEKLEAK	100		0.455
12	Tratado	69	Salmonella enterica serovar Typhimurium str. LT2 / SGSC1412 / ATCC 700720	zapB	STM4088	Cell division protein ZapB	Q8ZKP1	9307	4.59			3	4	99.7	54.4	VQQAIDTITLLQMEIEELKEK	100		0.455
36	Controle	76	Salmonella enterica serovar Typhimurium str. LT2 / SGSC1412 / ATCC 700720	zapB	STM4088	Cell division protein ZapB	Q8ZKP1	9307	4.59	199	54	2	4	99.7	40.5	SLEVFEKLEAK	99.9	46.087	0.497
36	Controle	76	Salmonella enterica serovar Typhimurium str. LT2 / SGSC1412 / ATCC 700720	zapB	STM4088	Cell division protein ZapB	Q8ZKP1	9307	4.59			2	4	99.7	40.5	VQQAIDTITLLQMEIEELKEK	99.9		0.497
36	Controle	77	Salmonella enterica serovar Typhimurium str. LT2 / SGSC1412 / ATCC 700720	zapB	STM4088	Cell division protein ZapB	Q8ZKP1	9307	4.59	121	54	2	2	99.7	40.5	SLEVFEKLEAK	99.9	50.5285	0.234
36	Controle	77	Salmonella enterica serovar Typhimurium str. LT2 / SGSC1412 / ATCC 700720	zapB	STM4088	Cell division protein ZapB	Q8ZKP1	9307	4.59			2	2	99.7	40.5	VQQAIDTITLLQMEIEELKEK	99.9		0.234
36	Controle	78	Salmonella enterica serovar Typhimurium str. LT2 / SGSC1412 / ATCC 700720	zapB	STM4088	Cell division protein ZapB	Q8ZKP1	9307	4.59	94	27	1	2	99.7	13.9	SLEVFEKLEAK	99.1	54.97	0.249
36	Tratado	79	Salmonella enterica serovar Typhimurium str. LT2 / SGSC1412 / ATCC 700720	zapB	STM4088	Cell division protein ZapB	Q8ZKP1	9307	4.59	234	54	2	4	99.7	40.5	SLEVFEKLEAK	99.8	95.055	0.488
36	Tratado	79	Salmonella enterica serovar Typhimurium str. LT2 / SGSC1412 / ATCC 700720	zapB	STM4088	Cell division protein ZapB	Q8ZKP1	9307	4.59			2	4	99.7	40.5	VQQAIDTITLLQMEIEELKEK	99.8		0.488
36	Tratado	80	Salmonella enterica serovar Typhimurium str. LT2 / SGSC1412 / ATCC 700720	zapB	STM4088	Cell division protein ZapB	Q8ZKP1	9307	4.59	211	54	2	3	99.7	40.5	SLEVFEKLEAK	99.9	111.2	0.367
36	Tratado	80	Salmonella enterica serovar Typhimurium str. LT2 / SGSC1412 / ATCC 700720	zapB	STM4088	Cell division protein ZapB	Q8ZKP1	9307	4.59			2	3	99.7	40.5	VQQAIDTITLLQMEIEELKEK	99.9		0.367
36	Tratado	81	Salmonella enterica serovar Typhimurium str. LT2 / SGSC1412 / ATCC 700720	zapB	STM4088	Cell division protein ZapB	Q8ZKP1	9307	4.59	271	40	2	4	99.7	40.5	SLEVFEKLEAK	99.8	78.91	0.483
36	Tratado	81	Salmonella enterica serovar Typhimurium str. LT2 / SGSC1412 / ATCC 700720	zapB	STM4088	Cell division protein ZapB	Q8ZKP1	9307	4.59			2	4	99.7	40.5	VQQAIDTITLLQMEIEELKEK	99.8		0.483
4	Controle	46	Salmonella enterica serovar Typhimurium str. LT2 / SGSC1412 / ATCC 700720	cheZ	STM1915	Protein phosphatase CheZ	P07800	23905	4.39	148	15	2	2	96.9	15.8	ELGLDQAIAEAAEAIPDAR	99.8	15.207	0.21
4	Controle	46	Salmonella enterica serovar Typhimurium str. LT2 / SGSC1412 / ATCC 700720	cheZ	STM1915	Protein phosphatase CheZ	P07800					2	2	99.7	15.8	WDEWFDNPIELADAR	99.8		0.21
4	Controle	47	Salmonella enterica serovar Typhimurium str. LT2 / SGSC1412 / ATCC 700720	cheZ	STM1915	Protein phosphatase CheZ	P07800	23905	4.39	53	16	1	1	98.7	9.3	MMQPSIKPADEGSAGDIIAR	94.2	15.148	0.12
4	Controle	48	Salmonella enterica serovar Typhimurium str. LT2 / SGSC1412 / ATCC 700720	cheZ	STM1915	Protein phosphatase CheZ	P07800	23905	4.39	53	16	1	1	98.7	9.3	MMQPSIKPADEGSAGDIIAR	94.2	15.089	0.12
6	Controle	52	Salmonella enterica serovar Typhimurium str. LT2 / SGSC1412 / ATCC 700720	cheZ	STM1915	Protein phosphatase CheZ	P07800	23905	4.39	96	15	1	2	97.8	8.84	AGVVASQDQVDDLLDSLGF	97.8	10.2828	0.254
6	Controle	53	Salmonella enterica serovar Typhimurium str. LT2 / SGSC1412 / ATCC 700720	cheZ	STM1915	Protein phosphatase CheZ	P07800	23905	4.39	96	15	1	2	97.8	8.84	AGVVASQDQVDDLLDSLGF	97.8	15.003	0.254
6	Controle	54	Salmonella enterica serovar Typhimurium str. LT2 / SGSC1412 / ATCC 700720	cheZ	STM1915	Protein phosphatase CheZ	P07800	23905	4.39	79	8	1	1	99.2	8.84	AGVVASQDQVDDLLDSLGF	94.2	5.5627	0.126
6	Tratado	55	Salmonella enterica serovar Typhimurium str. LT2 / SGSC1412 / ATCC 700720	cheZ	STM1915	Protein phosphatase CheZ	P07800	23905	4.39	338	11	2	5	99.7	11.6	MMDVIQEIER	99.8	100.21	0.516
6	Tratado	55	Salmonella enterica serovar Typhimurium str. LT2 / SGSC1412 / ATCC 700720	cheZ	STM1915	Protein phosphatase CheZ	P07800					2	5	99.7	11.6	WDEWFDNPIELADAR	99.8		0.516
6	Tratado	56	Salmonella enterica serovar Typhimurium str. LT2 / SGSC1412 / ATCC 700720	cheZ	STM1915	Protein phosphatase CheZ	P07800	23905	4.39	91	11	2	2	99.6	11.6	MMDVIQEIER	99.8	68.38	0.229
6	Tratado	56	Salmonella enterica serovar Typhimurium str. LT2 / SGSC1412 / ATCC 700720	cheZ	STM1915	Protein phosphatase CheZ	P07800					2	2	99.6	11.6	WDEWFDNPIELADAR	99.8		0.229
6	Tratado	57	Salmonella enterica serovar Typhimurium str. LT2 / SGSC1412 / ATCC 700720	cheZ	STM1915	Protein phosphatase CheZ	P07800	23905	4.39	91	11	2	2	99.6	11.6	MMDVIQEIER	99.8	36.55	0.229
6	Tratado	57	Salmonella enterica serovar Typhimurium str. LT2 / SGSC1412 / ATCC 700720	cheZ	STM1915	Protein phosphatase CheZ	P07800					2	2	99.6	11.6	WDEWFDNPIELADAR	99.8		0.229
7	Controle	58	Salmonella enterica serovar Typhimurium str. LT2 / SGSC1412 / ATCC 700720	cheZ	STM1915	Protein phosphatase CheZ	P07800	23905	4.39	44	7	1	1	97.7	6.98	WDEWFDNPIELADAR	94.5	3.1038	0.121
7	Controle	59	Salmonella enterica serovar Typhimurium str. LT2 / SGSC1412 / ATCC 700720	cheZ	STM1915	Protein phosphatase CheZ	P07800	23905	4.39	137	20	2	2	99.7	11.6	MMDVIQEIER	99.8	6.42975	0.323
7	Controle	59	Salmonella enterica serovar Typhimurium str. LT2 / SGSC1412 / ATCC 700720	cheZ	STM1915	Protein phosphatase CheZ	P07800					2	2	99.7	11.6	WDEWFDNPIELADAR	99.8		0.323
7	Controle	60	Salmonella enterica serovar Typhimurium str. LT2 / SGSC1412 / ATCC 700720	cheZ	STM1915	Protein phosphatase CheZ	P07800	23905	4.39	84	15	1	1	99.7	6.98	WDEWFDNPIELADAR	94.5	9.7557	0.107
7	Tratado	61	Salmonella enterica serovar Typhimurium str. LT2 / SGSC1412 / ATCC 700720	cheZ	STM1915	Protein phosphatase CheZ	P07800	23905	4.39	210	21	3	3	99.7	20.9	MMDVIQEIER	100	128.67	0.413
7	Tratado	61	Salmonella enterica serovar Typhimurium str. LT2 / SGSC1412 / ATCC 700720	cheZ	STM1915	Protein phosphatase CheZ	P07800					3	3	99.7	20.9	MMQPSIKPADEGSAGDIIAR	100		0.413
7	Tratado	61	Salmonella enterica serovar Typhimurium str. LT2 / SGSC1412 / ATCC 700720	cheZ	STM1915	Protein phosphatase CheZ	P07800					3	3	99.7	20.9	WDEWFDNPIELADAR	100		0.413
7	Tratado	62	Salmonella enterica serovar Typhimurium str. LT2 / SGSC1412 / ATCC 700720	cheZ	STM1915	Protein phosphatase CheZ	P07800	23905	4.39	52	15	1	1	99.5	6.98	WDEWFDNPIELADAR	94.4	65.9573	0.0999
7	Tratado	63	Salmonella enterica serovar Typhimurium str. LT2 / SGSC1412 / ATCC 700720	cheZ	STM1915	Protein phosphatase CheZ	P07800	23905	4.39	52	15	1	1	99.5	6.98	WDEWFDNPIELADAR	94.4	3.2447	0.0999
12	Controle	64	Salmonella enterica serovar Typhimurium str. LT2 / SGSC1412 / ATCC 700720	cheZ	STM1915	Protein phosphatase CheZ	P07800	23905	4.39	99	27	2	3	89.7	18.1	ELGLDQAIAEAAEAIPDAR	99.5	37.144	0.356
12	Controle	64	Salmonella enterica serovar Typhimurium str. LT2 / SGSC1412 / ATCC 700720	cheZ	STM1915	Protein phosphatase CheZ	P07800					2	3	99.5	18.1	MMQPSIKPADEGSAGDIIAR	99.5		0.356
12	Controle	65	Salmonella enterica serovar Typhimurium str. LT2 / SGSC1412 / ATCC 700720	cheZ	STM1915	Protein phosphatase CheZ	P07800	23905	4.39	99	27	2	3	89.7	18.1	ELGLDQAIAEAAEAIPDAR	99.5	29.34	0.356
12	Controle	65	Salmonella enterica serovar Typhimurium str. LT2 / SGSC1412 / ATCC 700720	cheZ	STM1915	Protein phosphatase CheZ	P07800					2	3	99.5	18.1	MMQPSIKPADEGSAGDIIAR	99.5		0.356
12	Controle	66	Salmonella enterica serovar Typhimurium str. LT2 / SGSC1412 / ATCC 700720	cheZ	STM1915	Protein phosphatase CheZ	P07800	23905	4.39	170	34	2	3	99.7	16.3	MMQPSIKPADEGSAGDIIAR	99.8	44.948	0.334
12	Controle	66	Salmonella enterica serovar Typhimurium str. LT2 / SGSC1412 / ATCC 700720	cheZ	STM1915	Protein phosphatase CheZ	P07800					2	3	99.7	16.3	WDEWFDNPIELADAR	99.8		0.334
12	Tratado	67	Salmonella enterica serovar Typhimurium str. LT2 / SGSC1412 / ATCC 700720	cheZ	STM1915	Protein phosphatase CheZ	P07800	23905	4.39	110	18	1	2	99.7	9.3	MMQPSIKPADEGSAGDIIAR	94.4	37.894	0.227
12	Tratado	68	Salmonella enterica serovar Typhimurium str. LT2 / SGSC1412 / ATCC 700720	cheZ	STM1915	Protein phosphatase CheZ	P07800	23905	4.39	82	19	2	2	99.5	11.6	MMDVIQEIER	99.8	49.505	0.221
12	Tratado	68	Salmonella enterica serovar Typhimurium str. LT2 / SGSC1412 / ATCC 700720	cheZ	STM1915	Protein phosphatase CheZ	P07800					2	2	99.4	11.6	WDEWFDNPIELADAR	99.8		0.221
12	Tratado	69	Salmonella enterica serovar Typhimurium str. LT2 / SGSC1412 / ATCC 700720	cheZ	STM1915	Protein phosphatase CheZ	P07800	23905	4.39	110	18	1	2	99.7	9.3	MMQPSIKPADEGSAGDIIAR	94.4	26.283	0.227
36	Tratado	79	Salmonella enterica serovar Typhimurium str. LT2 / SGSC1412 / ATCC 700720	cheZ	STM1915	Protein phosphatase CheZ	P07800	23905	4.39	115	14	1	2	99.7	9.35	MMQPSIKPADEGSAGDIIAR	94.3	32.972	0.244
36	Tratado	80	Salmonella enterica serovar Typhimurium str. LT2 / SGSC1412 / ATCC 700720	cheZ	STM1915	Protein phosphatase CheZ	P07800	23905	4.39	115	14	1	2	99.7	9.35	MMQPSIKPADEGSAGDIIAR	94.3	47.011	0.244
36	Tratado	81	Salmonella enterica serovar Typhimurium str. LT2 / SGSC1412 / ATCC 700720	cheZ	STM1915	Protein phosphatase CheZ	P07800	23905	4.39	107	18	1	2	99.7	9.35	MMQPSIKPADEGSAGDIIAR	94.1	18.933	0.241
4	Controle	46	Salmonella enterica serovar Typhimurium str. LT2 / SGSC1412 / ATCC 700720	yfcZ	STM2390	Putative cytoplasmic protein	Q7CQ33	10281	4.13	101	13	1	1	99.7	13.8	AEAEGTLAALTEK	94.2	155.17	0.1
4	Controle	47	Salmonella enterica serovar Typhimurium str. LT2 / SGSC1412 / ATCC 700720	yfcZ	STM2390	Putative cytoplasmic protein	Q7CQ33	10281	4.13	101	13	1	1	99.7	13.8	AEAEGTLAALTEK	94.4	156.76	0.1
4	Controle	48	Salmonella enterica serovar Typhimurium str. LT2 / SGSC1412 / ATCC 700720	yfcZ	STM2390	Putative cytoplasmic protein	Q7CQ33	10281	4.13	101	13	1	1	99.7	13.8	AEAEGTLAALTEK	94.2	153.58	0.12
4	Tratado	49	Salmonella enterica serovar Typhimurium str. LT2 / SGSC1412 / ATCC 700720	yfcZ	STM2390	Putative cytoplasmic protein	Q7CQ33	10281	4.13	142	13	1	2	99.7	13.8	AEAEGTLAALTEK	94.4	497.88	0.29
4	Tratado	50	Salmonella enterica serovar Typhimurium str. LT2 / SGSC1412 / ATCC 700720	yfcZ	STM2390	Putative cytoplasmic protein	Q7CQ33	10281	4.13	131	13	1	2	99.7	13.8	AEAEGTLAALTEK	94.8	428.905	0.32
4	Tratado	51	Salmonella enterica serovar Typhimurium str. LT2 / SGSC1412 / ATCC 700720	yfcZ	STM2390	Putative cytoplasmic protein	Q7CQ33	10281	4.13	212	13	1	3	99.7	13.8	AEAEGTLAALTEK	94.7	359.93	0.55
6	Controle	52	Salmonella enterica serovar Typhimurium str. LT2 / SGSC1412 / ATCC 700720	yfcZ	STM2390	Putative cytoplasmic protein	Q7CQ33	10281	4.13	190	13	1	2	99.7	13.8	AEAEGTLAALTEK	94.4	330.23	0.429
6	Controle	53	Salmonella enterica serovar Typhimurium str. LT2 / SGSC1412 / ATCC 700720	yfcZ	STM2390	Putative cytoplasmic protein	Q7CQ33	10281	4.13	420	13	1	6	99.7	13.8	AEAEGTLAALTEK	94.6	291.08	0.763
6	Controle	54	Salmonella enterica serovar Typhimurium str. LT2 / SGSC1412 / ATCC 700720	yfcZ	STM2390	Putative cytoplasmic protein	Q7CQ33	10281	4.13	168	13	1	2	99.7	13.8	AEAEGTLAALTEK	94.2	310.655	0.252
6	Tratado	55	Salmonella enterica serovar Typhimurium str. LT2 / SGSC1412 / ATCC 700720	yfcZ	STM2390	Putative cytoplasmic protein	Q7CQ33	10281	4.13	256	19	2	4	99.7	19.1	AEAEGTLAALTEK	99.8	214.87	0.413
6	Tratado	55	Salmonella enterica serovar Typhimurium str. LT2 / SGSC1412 / ATCC 700720	yfcZ	STM2390	Putative cytoplasmic protein	Q7CQ33					2	4	99.7	19.1	VFATRAEAEGTLAALTEK	99.8		0.413
6	Tratado	56	Salmonella enterica serovar Typhimurium str. LT2 / SGSC1412 / ATCC 700720	yfcZ	STM2390	Putative cytoplasmic protein	Q7CQ33	10281	4.13	162	13	1	2	99.7	13.8	AEAEGTLAALTEK	94.5	335.47	0.29
6	Tratado	57	Salmonella enterica serovar Typhimurium str. LT2 / SGSC1412 / ATCC 700720	yfcZ	STM2390	Putative cytoplasmic protein	Q7CQ33	10281	4.13	102	13	1	1	99.7	13.8	AEAEGTLAALTEK	94.7	275.17	0.115
7	Controle	58	Salmonella enterica serovar Typhimurium str. LT2 / SGSC1412 / ATCC 700720	yfcZ	STM2390	Putative cytoplasmic protein	Q7CQ33	10281	4.13	169	13	1	1	99.7	13.8	AEAEGTLAALTEK	94.5	393.77	0.242
7	Controle	59	Salmonella enterica serovar Typhimurium str. LT2 / SGSC1412 / ATCC 700720	yfcZ	STM2390	Putative cytoplasmic protein	Q7CQ33	10281	4.13	223	19	2	2	99.7	19.1	AEAEGTLAALTEK	99.8	379.275	0.43
7	Controle	59	Salmonella enterica serovar Typhimurium str. LT2 / SGSC1412 / ATCC 700720	yfcZ	STM2390	Putative cytoplasmic protein	Q7CQ33					2	2	99.1	19.1	VFATRAEAEGTLAALTEK	99.8		0.43
7	Controle	60	Salmonella enterica serovar Typhimurium str. LT2 / SGSC1412 / ATCC 700720	yfcZ	STM2390	Putative cytoplasmic protein	Q7CQ33	10281	4.13	239	13	1	1	99.7	13.8	AEAEGTLAALTEK	94.5	364.78	0.428
7	Tratado	61	Salmonella enterica serovar Typhimurium str. LT2 / SGSC1412 / ATCC 700720	yfcZ	STM2390	Putative cytoplasmic protein	Q7CQ33	10281	4.13	199	19	2	2	99.7	19.1	AEAEGTLAALTEK	99.8	544.23	0.31
7	Tratado	61	Salmonella enterica serovar Typhimurium str. LT2 / SGSC1412 / ATCC 700720	yfcZ	STM2390	Putative cytoplasmic protein	Q7CQ33					2	2	99.3	19.1	VFATRAEAEGTLAALTEK	99.8		0.31
7	Tratado	62	Salmonella enterica serovar Typhimurium str. LT2 / SGSC1412 / ATCC 700720	yfcZ	STM2390	Putative cytoplasmic protein	Q7CQ33	10281	4.13	213	13	1	1	99.7	13.8	AEAEGTLAALTEK	94.5	467.41	0.315
7	Tratado	63	Salmonella enterica serovar Typhimurium str. LT2 / SGSC1412 / ATCC 700720	yfcZ	STM2390	Putative cytoplasmic protein	Q7CQ33	10281	4.13	171	13	1	1	99.7	13.8	AEAEGTLAALTEK	94.4	505.82	0.2
12	Controle	64	Salmonella enterica serovar Typhimurium str. LT2 / SGSC1412 / ATCC 700720	yfcZ	STM2390	Putative cytoplasmic protein	Q7CQ33	10281	4.13	129	19	1	2	99.7	13.8	AEAEGTLAALTEK	94.5	542.27	0.499
12	Controle	65	Salmonella enterica serovar Typhimurium str. LT2 / SGSC1412 / ATCC 700720	yfcZ	STM2390	Putative cytoplasmic protein	Q7CQ33	10281	4.13	169	13	1	2	99.7	13.8	AEAEGTLAALTEK	94.4	554.89	0.238
12	Controle	66	Salmonella enterica serovar Typhimurium str. LT2 / SGSC1412 / ATCC 700720	yfcZ	STM2390	Putative cytoplasmic protein	Q7CQ33	10281	4.13	168	13	1	2	99.7	13.8	AEAEGTLAALTEK	94.6	529.65	0.223
12	Tratado	67	Salmonella enterica serovar Typhimurium str. LT2 / SGSC1412 / ATCC 700720	yfcZ	STM2390	Putative cytoplasmic protein	Q7CQ33	10281	4.13	290	19	2	4	99.7	19.1	AEAEGTLAALTEK	99.8	309.05	0.458
12	Tratado	67	Salmonella enterica serovar Typhimurium str. LT2 / SGSC1412 / ATCC 700720	yfcZ	STM2390	Putative cytoplasmic protein	Q7CQ33					2	4	99.7	19.1	VFATRAEAEGTLAALTEK	99.8		0.458
12	Tratado	68	Salmonella enterica serovar Typhimurium str. LT2 / SGSC1412 / ATCC 700720	yfcZ	STM2390	Putative cytoplasmic protein	Q7CQ33	10281	4.13	171	13	1	2	99.7	13.8	AEAEGTLAALTEK	94.5	344.23	0.221
12	Tratado	69	Salmonella enterica serovar Typhimurium str. LT2 / SGSC1412 / ATCC 700720	yfcZ	STM2390	Putative cytoplasmic protein	Q7CQ33	10281	4.13	199	19	2	3	99.7	19.1	AEAEGTLAALTEK	99.8	379.41	0.341
12	Tratado	69	Salmonella enterica serovar Typhimurium str. LT2 / SGSC1412 / ATCC 700720	yfcZ	STM2390	Putative cytoplasmic protein	Q7CQ33					2	3	99.7	19.1	VFATRAEAEGTLAALTEK	99.8		0.341
36	Controle	76	Salmonella enterica serovar Typhimurium str. LT2 / SGSC1412 / ATCC 700720	yfcZ	STM2390	Putative cytoplasmic protein	Q7CQ33	10281	4.13	373	52	3	7	99.7	52.1	AEAEGTLAALTEK	100	569.46	0.87
36	Controle	76	Salmonella enterica serovar Typhimurium str. LT2 / SGSC1412 / ATCC 700720	yfcZ	STM2390	Putative cytoplasmic protein	Q7CQ33					3	7	99.7	52.1	SKCSADETPVCCCMDVGTIMDNSDCTASYSR	100		0.87
36	Controle	76	Salmonella enterica serovar Typhimurium str. LT2 / SGSC1412 / ATCC 700720	yfcZ	STM2390	Putative cytoplasmic protein	Q7CQ33					3	7	99.7	52.1	VFATRAEAEGTLAALTEK	100		0.87
36	Controle	77	Salmonella enterica serovar Typhimurium str. LT2 / SGSC1412 / ATCC 700720	yfcZ	STM2390	Putative cytoplasmic protein	Q7CQ33	10281	4.13	290	52	3	4	99.7	52.1	AEAEGTLAALTEK	100	476.09	0.467
36	Controle	77	Salmonella enterica serovar Typhimurium str. LT2 / SGSC1412 / ATCC 700720	yfcZ	STM2390	Putative cytoplasmic protein	Q7CQ33					3	4	99.7	52.1	SKCSADETPVCCCMDVGTIMDNSDCTASYSR	100		0.467
36	Controle	77	Salmonella enterica serovar Typhimurium str. LT2 / SGSC1412 / ATCC 700720	yfcZ	STM2390	Putative cytoplasmic protein	Q7CQ33					3	4	99.7	52.1	VFATRAEAEGTLAALTEK	100		0.467
36	Controle	78	Salmonella enterica serovar Typhimurium str. LT2 / SGSC1412 / ATCC 700720	yfcZ	STM2390	Putative cytoplasmic protein	Q7CQ33	10281	4.13	205	46	2	3	99.7	46.8	AEAEGTLAALTEK	99.8	522.775	0.374
36	Controle	78	Salmonella enterica serovar Typhimurium str. LT2 / SGSC1412 / ATCC 700720	yfcZ	STM2390	Putative cytoplasmic protein	Q7CQ33					2	3	99.7	46.8	SKCSADETPVCCCMDVGTIMDNSDCTASYSR	99.8		0.374
36	Tratado	79	Salmonella enterica serovar Typhimurium str. LT2 / SGSC1412 / ATCC 700720	yfcZ	STM2390	Putative cytoplasmic protein	Q7CQ33	10281	4.13	269	46	2	3	99.7	46.8	AEAEGTLAALTEK	99.8	563.41	0.366
36	Tratado	79	Salmonella enterica serovar Typhimurium str. LT2 / SGSC1412 / ATCC 700720	yfcZ	STM2390	Putative cytoplasmic protein	Q7CQ33					2	3	99.7	46.8	SKCSADETPVCCCMDVGTIMDNSDCTASYSR	99.8		0.366
36	Tratado	80	Salmonella enterica serovar Typhimurium str. LT2 / SGSC1412 / ATCC 700720	yfcZ	STM2390	Putative cytoplasmic protein	Q7CQ33	10281	4.13	163	13	1	3	99.7	13.8	AEAEGTLAALTEK	94.3	526.28	0.367
36	Tratado	81	Salmonella enterica serovar Typhimurium str. LT2 / SGSC1412 / ATCC 700720	yfcZ	STM2390	Putative cytoplasmic protein	Q7CQ33	10281	4.13	187	46	2	3	99.7	46.8	AEAEGTLAALTEK	99.8	489.15	0.362
36	Tratado	81	Salmonella enterica serovar Typhimurium str. LT2 / SGSC1412 / ATCC 700720	yfcZ	STM2390	Putative cytoplasmic protein	Q7CQ33					2	3	98.7	46.8	SKCSADETPVCCCMDVGTIMDNSDCTASYSR	99.8		0.362
7	Tratado	61	Salmonella enterica serovar Enteritidis	R567_04560	R567_04560	Uncharacterized protein	A0A1R2IBX3	8597	10.29	59	26	1	1	99.7	12	SLAGSALSQR	94.5	20.3762	0.105
7	Tratado	62	Salmonella enterica serovar Enteritidis	R567_04560	R567_04560	Uncharacterized protein	A0A1R2IBX3	8597	10.29	59	26	1	1	99.7	12	SLAGSALSQR	94.5	9.3685	0.105
7	Tratado	63	Salmonella enterica serovar Enteritidis	R567_04560	R567_04560	Uncharacterized protein	A0A1R2IBX3	8597	10.29	62	14	1	1	99.7	14.5	QLAASVLAQSNK	94.4	31.384	0.0999
36	Controle	76	Salmonella enterica serovar Enteritidis	R567_04560	R567_04560	Uncharacterized protein	A0A1R2IBX3	8597	10.29	62	40	2	2	95.8	26.5	QLAASVLAQSNK	99.5	9.5686	0.248
36	Controle	76	Salmonella enterica serovar Enteritidis	R567_04560	R567_04560	Uncharacterized protein	A0A1R2IBX3					2	2	90.6	26.5	SLAGSALSQR	99.5		0.248
36	Controle	77	Salmonella enterica serovar Enteritidis	R567_04560	R567_04560	Uncharacterized protein	A0A1R2IBX3	8597	10.29	43	14	1	1	94.2	14.5	QLAASVLAQSNK	93	3.2932	0.117
36	Controle	78	Salmonella enterica serovar Enteritidis	R567_04560	R567_04560	Uncharacterized protein	A0A1R2IBX3	8597	10.29	107	26	2	3	99.7	26.5	QLAASVLAQSNK	99.8	6.4309	0.374
36	Controle	78	Salmonella enterica serovar Enteritidis	R567_04560	R567_04560	Uncharacterized protein	A0A1R2IBX3					2	3	98.6	26.5	SLAGSALSQR	99.8		0.374
4	Controle	46	Salmonella enterica serovar Enteritidis	ABA47_0691	ABA47_0691	BssS protein family	A0A1V9AFN8	9256	4.66	150	33	1	2	99.7	33.7	SQKDDIPVFPVTGWQAGPLPGYDALVVK	94.2	20.8815	0.21
4	Controle	47	Salmonella enterica serovar Enteritidis	ABA47_0691	ABA47_0691	BssS protein family	A0A1V9AFN8	9256	4.66	64	77	1	1	99.7	33.7	SQKDDIPVFPVTGWQAGPLPGYDALVVK	94.4	19.834	0.1
4	Controle	48	Salmonella enterica serovar Enteritidis	ABA47_0691	ABA47_0691	BssS protein family	A0A1V9AFN8	9256	4.66	53	33	1	1	99.5	33.7	SQKDDIPVFPVTGWQAGPLPGYDALVVK	94.2	21.929	0.12
7	Controle	58	Salmonella enterica serovar Enteritidis	ABA47_0691	ABA47_0691	BssS protein family	A0A1V9AFN8	9256	4.66	41	33	1	1	98.6	33.7	SQKDDIPVFPVTGWQAGPLPGYDALVVK	94.5	27.1645	0.121
7	Controle	59	Salmonella enterica serovar Enteritidis	ABA47_0691	ABA47_0691	BssS protein family	A0A1V9AFN8	9256	4.66	70	33	1	1	99.7	33.7	SQKDDIPVFPVTGWQAGPLPGYDALVVK	94.3	31.61	0.108
7	Controle	60	Salmonella enterica serovar Enteritidis	ABA47_0691	ABA47_0691	BssS protein family	A0A1V9AFN8	9256	4.66	44	33	1	1	98.8	33.7	SQKDDIPVFPVTGWQAGPLPGYDALVVK	94.5	22.719	0.107
7	Tratado	61	Salmonella enterica serovar Enteritidis	ABA47_0691	ABA47_0691	BssS protein family	A0A1V9AFN8	9256	4.66	118	33	1	1	99.7	33.7	SQKDDIPVFPVTGWQAGPLPGYDALVVK	94.5	47.523	0.21
7	Tratado	62	Salmonella enterica serovar Enteritidis	ABA47_0691	ABA47_0691	BssS protein family	A0A1V9AFN8	9256	4.66	118	33	1	1	99.7	33.7	SQKDDIPVFPVTGWQAGPLPGYDALVVK	94.5	63.262	0.21
7	Tratado	63	Salmonella enterica serovar Enteritidis	ABA47_0691	ABA47_0691	BssS protein family	A0A1V9AFN8	9256	4.66	77	77	1	1	99.7	33.7	SQKDDIPVFPVTGWQAGPLPGYDALVVK	94.4	31.784	0.0999
12	Controle	64	Salmonella enterica serovar Enteritidis	ABA47_0691	ABA47_0691	BssS protein family	A0A1V9AFN8	9256	4.66	57	33	1	1	99.7	33.7	SQKDDIPVFPVTGWQAGPLPGYDALVVK	94.4	14.4707	0.119
12	Controle	65	Salmonella enterica serovar Enteritidis	ABA47_0691	ABA47_0691	BssS protein family	A0A1V9AFN8	9256	4.66	57	33	1	1	99.7	33.7	SQKDDIPVFPVTGWQAGPLPGYDALVVK	94.4	22.002	0.119
12	Controle	66	Salmonella enterica serovar Enteritidis	ABA47_0691	ABA47_0691	BssS protein family	A0A1V9AFN8	9256	4.66	35	33	1	1	91.6	33.7	SQKDDIPVFPVTGWQAGPLPGYDALVVK	90.9	6.9394	0.111
12	Tratado	67	Salmonella enterica serovar Enteritidis	ABA47_0691	ABA47_0691	BssS protein family	A0A1V9AFN8	9256	4.66	48	33	1	1	98.8	33.7	SQKDDIPVFPVTGWQAGPLPGYDALVVK	94.4	12.098	0.115
12	Tratado	68	Salmonella enterica serovar Enteritidis	ABA47_0691	ABA47_0691	BssS protein family	A0A1V9AFN8	9256	4.66	64	33	1	1	99.7	33.7	SQKDDIPVFPVTGWQAGPLPGYDALVVK	94.4	18.626	0.114
12	Tratado	69	Salmonella enterica serovar Enteritidis	ABA47_0691	ABA47_0691	BssS protein family	A0A1V9AFN8	9256	4.66	64	33	1	1	99.7	33.7	SQKDDIPVFPVTGWQAGPLPGYDALVVK	94.4	25.154	0.114
7	Tratado	61	Salmonella enterica serovar Typhimurium str. LT2 / SGSC1412 / ATCC 700720	aspA	STM4326	Aspartate ammonia-lyase	Q7CPA1	52880	5.15	104	9	2	2	97.6	9.21	AGLNEINLPELQAGSSIMPAK	99.8	4.15655	0.31
7	Tratado	61	Salmonella enterica serovar Typhimurium str. LT2 / SGSC1412 / ATCC 700720	aspA	STM4326	Aspartate ammonia-lyase	Q7CPA1					2	2	99.7	9.21	GLLTEAELDDIFSVQNLMHPAYK	99.8		0.31
7	Tratado	62	Salmonella enterica serovar Typhimurium str. LT2 / SGSC1412 / ATCC 700720	aspA	STM4326	Aspartate ammonia-lyase	Q7CPA1	52880	5.15	50	4	1	1	99.5	4.81	GLLTEAELDDIFSVQNLMHPAYK	94.5	4.8938	0.105
7	Tratado	63	Salmonella enterica serovar Typhimurium str. LT2 / SGSC1412 / ATCC 700720	aspA	STM4326	Aspartate ammonia-lyase	Q7CPA1	52880	5.15	62	4	1	1	91.6	4.81	GLLTEAELDDIFSVQNLMHPAYK	90.6	3.4193	0.0999
4	Controle	46	Salmonella enterica serovar Typhimurium str. LT2 / SGSC1412 / ATCC 700720	ridA	STM4458	2-iminobutanoate/2-iminopropanoate deaminase	Q7CP78	13624	5.13	272	10	1	5	99.7	10.2	TGAVAEDVSAQAR	94.2	27.287	0.52
4	Controle	47	Salmonella enterica serovar Typhimurium str. LT2 / SGSC1412 / ATCC 700720	ridA	STM4458	2-iminobutanoate/2-iminopropanoate deaminase	Q7CP78	13624	5.13	227	10	1	4	99.7	10.2	TGAVAEDVSAQAR	94.4	26.393	0.41
4	Controle	48	Salmonella enterica serovar Typhimurium str. LT2 / SGSC1412 / ATCC 700720	ridA	STM4458	2-iminobutanoate/2-iminopropanoate deaminase	Q7CP78	13624	5.13	137	25	2	3	98.5	17.2	AIVEAAGLK	99.8	26.84	0.34
4	Controle	48	Salmonella enterica serovar Typhimurium str. LT2 / SGSC1412 / ATCC 700720	ridA	STM4458	2-iminobutanoate/2-iminopropanoate deaminase	Q7CP78					2	3	99.7	17.2	TGAVAEDVSAQAR	99.8		0.34
4	Tratado	49	Salmonella enterica serovar Typhimurium str. LT2 / SGSC1412 / ATCC 700720	ridA	STM4458	2-iminobutanoate/2-iminopropanoate deaminase	Q7CP78	13624	5.13	153	17	2	4	97.9	17.2	AIVEAAGLK	99.8	235.62	0.58
4	Tratado	49	Salmonella enterica serovar Typhimurium str. LT2 / SGSC1412 / ATCC 700720	ridA	STM4458	2-iminobutanoate/2-iminopropanoate deaminase	Q7CP78					2	4	99.7	17.2	TGAVAEDVSAQAR	99.8		0.58
4	Tratado	50	Salmonella enterica serovar Typhimurium str. LT2 / SGSC1412 / ATCC 700720	ridA	STM4458	2-iminobutanoate/2-iminopropanoate deaminase	Q7CP78	13624	5.13	120	10	1	2	99.7	10.2	TGAVAEDVSAQAR	94.8	135.32	0.32
4	Tratado	51	Salmonella enterica serovar Typhimurium str. LT2 / SGSC1412 / ATCC 700720	ridA	STM4458	2-iminobutanoate/2-iminopropanoate deaminase	Q7CP78	13624	5.13	204	17	2	5	99.5	17.2	AIVEAAGLK	99.8	185.47	0.92
4	Tratado	51	Salmonella enterica serovar Typhimurium str. LT2 / SGSC1412 / ATCC 700720	ridA	STM4458	2-iminobutanoate/2-iminopropanoate deaminase	Q7CP78					2	5	99.7	17.2	TGAVAEDVSAQAR	99.8		0.92
6	Controle	52	Salmonella enterica serovar Typhimurium str. LT2 / SGSC1412 / ATCC 700720	ridA	STM4458	2-iminobutanoate/2-iminopropanoate deaminase	Q7CP78	13624	5.13	143	10	1	3	99.7	10.2	TGAVAEDVSAQAR	94.4	316.02	0.644
6	Controle	53	Salmonella enterica serovar Typhimurium str. LT2 / SGSC1412 / ATCC 700720	ridA	STM4458	2-iminobutanoate/2-iminopropanoate deaminase	Q7CP78	13624	5.13	179	39	1	3	99.7	10.2	TGAVAEDVSAQAR	94.6	295	0.382
6	Controle	54	Salmonella enterica serovar Typhimurium str. LT2 / SGSC1412 / ATCC 700720	ridA	STM4458	2-iminobutanoate/2-iminopropanoate deaminase	Q7CP78	13624	5.13	156	46	1	2	99.7	10.2	TGAVAEDVSAQAR	99.2	305.51	0.252
6	Tratado	55	Salmonella enterica serovar Typhimurium str. LT2 / SGSC1412 / ATCC 700720	ridA	STM4458	2-iminobutanoate/2-iminopropanoate deaminase	Q7CP78	13624	5.13	121	39	1	2	99.7	10.2	TGAVAEDVSAQAR	94.5	41.355	0.206
6	Tratado	56	Salmonella enterica serovar Typhimurium str. LT2 / SGSC1412 / ATCC 700720	ridA	STM4458	2-iminobutanoate/2-iminopropanoate deaminase	Q7CP78	13624	5.13	138	10	1	2	99.7	10.2	TGAVAEDVSAQAR	94.5	36.061	0.29
6	Tratado	57	Salmonella enterica serovar Typhimurium str. LT2 / SGSC1412 / ATCC 700720	ridA	STM4458	2-iminobutanoate/2-iminopropanoate deaminase	Q7CP78	13624	5.13	144	10	1	2	99.7	10.2	TGAVAEDVSAQAR	94.7	30.767	0.229
7	Controle	58	Salmonella enterica serovar Typhimurium str. LT2 / SGSC1412 / ATCC 700720	ridA	STM4458	2-iminobutanoate/2-iminopropanoate deaminase	Q7CP78	13624	5.13	120	10	1	1	99.7	10.2	TGAVAEDVSAQAR	94.5	134.65	0.242
7	Controle	59	Salmonella enterica serovar Typhimurium str. LT2 / SGSC1412 / ATCC 700720	ridA	STM4458	2-iminobutanoate/2-iminopropanoate deaminase	Q7CP78	13624	5.13	129	39	1	1	99.7	10.2	TGAVAEDVSAQAR	97.9	135.525	0.215
7	Controle	60	Salmonella enterica serovar Typhimurium str. LT2 / SGSC1412 / ATCC 700720	ridA	STM4458	2-iminobutanoate/2-iminopropanoate deaminase	Q7CP78	13624	5.13	163	39	2	2	98.5	39.1	SKTIATENAPAAIGPYVQGVDLGSMVITSGQIPVDPK	99.8	136.4	0.321
7	Controle	60	Salmonella enterica serovar Typhimurium str. LT2 / SGSC1412 / ATCC 700720	ridA	STM4458	2-iminobutanoate/2-iminopropanoate deaminase	Q7CP78					2	2	99.7	39.1	TGAVAEDVSAQAR	99.8		0.321
7	Tratado	61	Salmonella enterica serovar Typhimurium str. LT2 / SGSC1412 / ATCC 700720	ridA	STM4458	2-iminobutanoate/2-iminopropanoate deaminase	Q7CP78	13624	5.13	151	39	1	1	99.7	10.2	TGAVAEDVSAQAR	98.6	125.58	0.206
7	Tratado	62	Salmonella enterica serovar Typhimurium str. LT2 / SGSC1412 / ATCC 700720	ridA	STM4458	2-iminobutanoate/2-iminopropanoate deaminase	Q7CP78	13624	5.13	165	10	1	1	99.7	10.2	TGAVAEDVSAQAR	94.5	104.68	0.315
7	Tratado	63	Salmonella enterica serovar Typhimurium str. LT2 / SGSC1412 / ATCC 700720	ridA	STM4458	2-iminobutanoate/2-iminopropanoate deaminase	Q7CP78	13624	5.13	103	39	2	2	99.7	39.1	SKTIATENAPAAIGPYVQGVDLGSMVITSGQIPVDPK	99.8	115.13	0.2
7	Tratado	63	Salmonella enterica serovar Typhimurium str. LT2 / SGSC1412 / ATCC 700720	ridA	STM4458	2-iminobutanoate/2-iminopropanoate deaminase	Q7CP78					2	2	99.7	39.1	TGAVAEDVSAQAR	99.8		0.2
12	Controle	64	Salmonella enterica serovar Typhimurium str. LT2 / SGSC1412 / ATCC 700720	ridA	STM4458	2-iminobutanoate/2-iminopropanoate deaminase	Q7CP78	13624	5.13	111	10	1	2	99.7	10.2	TGAVAEDVSAQAR	94.5	287.57	0.499
12	Controle	65	Salmonella enterica serovar Typhimurium str. LT2 / SGSC1412 / ATCC 700720	ridA	STM4458	2-iminobutanoate/2-iminopropanoate deaminase	Q7CP78	13624	5.13	77	39	1	1	99.7	10.2	TGAVAEDVSAQAR	94.4	197.79	0.119
12	Controle	66	Salmonella enterica serovar Typhimurium str. LT2 / SGSC1412 / ATCC 700720	ridA	STM4458	2-iminobutanoate/2-iminopropanoate deaminase	Q7CP78	13624	5.13	148	10	1	2	99.7	10.2	TGAVAEDVSAQAR	94.6	108.01	0.223
12	Tratado	67	Salmonella enterica serovar Typhimurium str. LT2 / SGSC1412 / ATCC 700720	ridA	STM4458	2-iminobutanoate/2-iminopropanoate deaminase	Q7CP78	13624	5.13	60	39	1	1	99.7	10.2	TGAVAEDVSAQAR	94.4	36.528	0.115
12	Tratado	68	Salmonella enterica serovar Typhimurium str. LT2 / SGSC1412 / ATCC 700720	ridA	STM4458	2-iminobutanoate/2-iminopropanoate deaminase	Q7CP78	13624	5.13	93	39	1	1	99.7	10.2	TGAVAEDVSAQAR	94.5	44.268	0.111
12	Tratado	69	Salmonella enterica serovar Typhimurium str. LT2 / SGSC1412 / ATCC 700720	ridA	STM4458	2-iminobutanoate/2-iminopropanoate deaminase	Q7CP78	13624	5.13	93	39	1	1	99.7	10.2	TGAVAEDVSAQAR	94.4	28.788	0.114
36	Controle	76	Salmonella enterica serovar Typhimurium str. LT2 / SGSC1412 / ATCC 700720	ridA	STM4458	2-iminobutanoate/2-iminopropanoate deaminase	Q7CP78	13624	5.13	157	39	1	3	99.7	10.2	TGAVAEDVSAQAR	94.3	42.505	0.373
36	Controle	77	Salmonella enterica serovar Typhimurium str. LT2 / SGSC1412 / ATCC 700720	ridA	STM4458	2-iminobutanoate/2-iminopropanoate deaminase	Q7CP78	13624	5.13	171	39	1	3	99.7	10.2	TGAVAEDVSAQAR	94	33.342	0.35
36	Controle	78	Salmonella enterica serovar Typhimurium str. LT2 / SGSC1412 / ATCC 700720	ridA	STM4458	2-iminobutanoate/2-iminopropanoate deaminase	Q7CP78	13624	5.13	191	39	1	3	99.7	10.2	TGAVAEDVSAQAR	94.6	37.9235	0.374
36	Tratado	79	Salmonella enterica serovar Typhimurium str. LT2 / SGSC1412 / ATCC 700720	ridA	STM4458	2-iminobutanoate/2-iminopropanoate deaminase	Q7CP78	13624	5.13	79	10	1	1	99.7	10.2	TGAVAEDVSAQAR	94.3	16.283	0.122
36	Tratado	80	Salmonella enterica serovar Typhimurium str. LT2 / SGSC1412 / ATCC 700720	ridA	STM4458	2-iminobutanoate/2-iminopropanoate deaminase	Q7CP78	13624	5.13	164	46	2	3	97.9	39.1	SKTIATENAPAAIGPYVQGVDLGSMVITSGQIPVDPK	99.8	22.069	0.367
36	Tratado	80	Salmonella enterica serovar Typhimurium str. LT2 / SGSC1412 / ATCC 700720	ridA	STM4458	2-iminobutanoate/2-iminopropanoate deaminase	Q7CP78					2	3	99.7	39.1	TGAVAEDVSAQAR	99.8		0.367
36	Tratado	81	Salmonella enterica serovar Typhimurium str. LT2 / SGSC1412 / ATCC 700720	ridA	STM4458	2-iminobutanoate/2-iminopropanoate deaminase	Q7CP78	13624	5.13	76	39	2	2	95.6	39.1	SKTIATENAPAAIGPYVQGVDLGSMVITSGQIPVDPK	99.8	27.855	0.241
36	Tratado	81	Salmonella enterica serovar Typhimurium str. LT2 / SGSC1412 / ATCC 700720	ridA	STM4458	2-iminobutanoate/2-iminopropanoate deaminase	Q7CP78					2	2	99.7	39.1	TGAVAEDVSAQAR	99.8		0.241
36	Controle	76	Salmonella enterica serovar Typhimurium str. LT2 / SGSC1412 / ATCC 700720	adi	STM4296	Arginine decarboxylase	Q8ZKE3	84837	5.17	76	2	1	2	98.9	2.12	LNAAYSTLPVAEITPR	94	14.3845	0.234
36	Controle	77	Salmonella enterica serovar Typhimurium str. LT2 / SGSC1412 / ATCC 700720	adi	STM4296	Arginine decarboxylase	Q8ZKE3	84837	5.17	76	2	1	2	98.9	2.12	LNAAYSTLPVAEITPR	94	12.629	0.234
36	Controle	78	Salmonella enterica serovar Typhimurium str. LT2 / SGSC1412 / ATCC 700720	adi	STM4296	Arginine decarboxylase	Q8ZKE3	84837	5.17	87	3	1	2	99.5	2.12	LNAAYSTLPVAEITPR	94.6	16.14	0.249
4	Controle	46	Salmonella enterica serovar Typhimurium str. LT2 / SGSC1412 / ATCC 700720	aroK	STM3487	Shikimate kinase 1	P63601	19458	5.27	192	14	2	4	97.8	14.5	NIFLVGPMGAGK	99.8	60.675	0.42
4	Controle	46	Salmonella enterica serovar Typhimurium str. LT2 / SGSC1412 / ATCC 700720	aroK	STM3487	Shikimate kinase 1	P63601					2	4	99.7	14.5	VVANQIIHMLESN	99.8		0.42
4	Controle	47	Salmonella enterica serovar Typhimurium str. LT2 / SGSC1412 / ATCC 700720	aroK	STM3487	Shikimate kinase 1	P63601	19458	5.27	83	14	1	1	99.7	7.51	VVANQIIHMLESN	99.3	56.893	0.1
4	Controle	48	Salmonella enterica serovar Typhimurium str. LT2 / SGSC1412 / ATCC 700720	aroK	STM3487	Shikimate kinase 1	P63601	19458	5.27	54	11	1	2	97	6.94	NIFLVGPMGAGK	94.2	64.457	0.23
6	Tratado	55	Salmonella enterica serovar Typhimurium str. LT2 / SGSC1412 / ATCC 700720	aroK	STM3487	Shikimate kinase 1	P63601	19458	5.27	56	7	1	1	99.7	7.51	VVANQIIHMLESN	94.5	7.0972	0.103
6	Tratado	56	Salmonella enterica serovar Typhimurium str. LT2 / SGSC1412 / ATCC 700720	aroK	STM3487	Shikimate kinase 1	P63601	19458	5.27	72	7	1	2	97.6	7.51	VVANQIIHMLESN	94.7	8.5496	0.229
6	Tratado	57	Salmonella enterica serovar Typhimurium str. LT2 / SGSC1412 / ATCC 700720	aroK	STM3487	Shikimate kinase 1	P63601	19458	5.27	72	7	1	2	97.6	7.51	VVANQIIHMLESN	94.7	10.002	0.229
7	Controle	58	Salmonella enterica serovar Typhimurium str. LT2 / SGSC1412 / ATCC 700720	aroK	STM3487	Shikimate kinase 1	P63601	19458	5.27	42	21	1	1	97.9	6.94	NIFLVGPMGAGK	94.5	29.197	0.121
7	Controle	59	Salmonella enterica serovar Typhimurium str. LT2 / SGSC1412 / ATCC 700720	aroK	STM3487	Shikimate kinase 1	P63601	19458	5.27	85	14	2	2	92.4	14.5	NIFLVGPMGAGK	99.6	37.945	0.215
7	Controle	59	Salmonella enterica serovar Typhimurium str. LT2 / SGSC1412 / ATCC 700720	aroK	STM3487	Shikimate kinase 1	P63601					2	2	99.7	14.5	VVANQIIHMLESN	99.6		0.215
7	Controle	60	Salmonella enterica serovar Typhimurium str. LT2 / SGSC1412 / ATCC 700720	aroK	STM3487	Shikimate kinase 1	P63601	19458	5.27	42	21	1	1	97.9	6.94	NIFLVGPMGAGK	94.5	33.571	0.121
7	Tratado	61	Salmonella enterica serovar Typhimurium str. LT2 / SGSC1412 / ATCC 700720	aroK	STM3487	Shikimate kinase 1	P63601	19458	5.27	55	14	1	1	92.9	6.94	NIFLVGPMGAGK	92.1	53.6575	0.0999
7	Tratado	62	Salmonella enterica serovar Typhimurium str. LT2 / SGSC1412 / ATCC 700720	aroK	STM3487	Shikimate kinase 1	P63601	19458	5.27	88	14	2	2	90.4	14.5	NIFLVGPMGAGK	99.5	91.266	0.315
7	Tratado	62	Salmonella enterica serovar Typhimurium str. LT2 / SGSC1412 / ATCC 700720	aroK	STM3487	Shikimate kinase 1	P63601					2	2	99.6	14.5	VVANQIIHMLESN	99.5		0.315
7	Tratado	63	Salmonella enterica serovar Typhimurium str. LT2 / SGSC1412 / ATCC 700720	aroK	STM3487	Shikimate kinase 1	P63601	19458	5.27	55	14	1	1	92.9	6.94	NIFLVGPMGAGK	92.1	16.049	0.0999
12	Controle	64	Salmonella enterica serovar Typhimurium str. LT2 / SGSC1412 / ATCC 700720	aroK	STM3487	Shikimate kinase 1	P63601	19458	5.27	87	14	1	1	99.7	7.51	VVANQIIHMLESN	99.5	7.0393	0.111
12	Controle	65	Salmonella enterica serovar Typhimurium str. LT2 / SGSC1412 / ATCC 700720	aroK	STM3487	Shikimate kinase 1	P63601	19458	5.27	38	14	1	1	92.8	6.94	NIFLVGPMGAGK	92	8.6624	0.119
12	Controle	66	Salmonella enterica serovar Typhimurium str. LT2 / SGSC1412 / ATCC 700720	aroK	STM3487	Shikimate kinase 1	P63601	19458	5.27	87	14	1	1	99.7	7.51	VVANQIIHMLESN	99.5	5.4162	0.111
12	Tratado	67	Salmonella enterica serovar Typhimurium str. LT2 / SGSC1412 / ATCC 700720	aroK	STM3487	Shikimate kinase 1	P63601	19458	5.27	37	21	1	1	92.3	6.94	NIFLVGPMGAGK	91.4	19.244	0.115
12	Tratado	68	Salmonella enterica serovar Typhimurium str. LT2 / SGSC1412 / ATCC 700720	aroK	STM3487	Shikimate kinase 1	P63601	19458	5.27	45	14	1	1	90.3	6.94	NIFLVGPMGAGK	89.2	20.144	0.114
12	Tratado	69	Salmonella enterica serovar Typhimurium str. LT2 / SGSC1412 / ATCC 700720	aroK	STM3487	Shikimate kinase 1	P63601	19458	5.27	45	14	1	1	90.3	6.94	NIFLVGPMGAGK	89.2	21.044	0.114
4	Controle	46	Salmonella enterica serovar Typhimurium str. LT2 / SGSC1412 / ATCC 700720	grcA	STM2646	Autonomous glycyl radical cofactor	Q7CQ05	14392	5.10	528	56	3	7	99.7	33.9	AANDDLLNSFWLLDSEKGEAR	100	440.63	0.73
4	Controle	46	Salmonella enterica serovar Typhimurium str. LT2 / SGSC1412 / ATCC 700720	grcA	STM2646	Autonomous glycyl radical cofactor	Q7CQ05					3	7	93.9	33.9	MITGIQITK	100		0.73
4	Controle	46	Salmonella enterica serovar Typhimurium str. LT2 / SGSC1412 / ATCC 700720	grcA	STM2646	Autonomous glycyl radical cofactor	Q7CQ05					3	7	99.7	33.9	SGFAEDEVVAVSK	100		0.73
4	Controle	47	Salmonella enterica serovar Typhimurium str. LT2 / SGSC1412 / ATCC 700720	grcA	STM2646	Autonomous glycyl radical cofactor	Q7CQ05	14392	5.10	704	55	3	9	99.7	32.3	AANDDLLNSFWLLDSEKGEAR	100	810.01	0.92
4	Controle	47	Salmonella enterica serovar Typhimurium str. LT2 / SGSC1412 / ATCC 700720	grcA	STM2646	Autonomous glycyl radical cofactor	Q7CQ05					3	9	99.7	32.3	EIPMEVKPEVR	100		0.92
4	Controle	47	Salmonella enterica serovar Typhimurium str. LT2 / SGSC1412 / ATCC 700720	grcA	STM2646	Autonomous glycyl radical cofactor	Q7CQ05					3	9	95.6	32.3	MITGIQITK	100		0.92
4	Controle	48	Salmonella enterica serovar Typhimurium str. LT2 / SGSC1412 / ATCC 700720	grcA	STM2646	Autonomous glycyl radical cofactor	Q7CQ05	14392	5.10	880	70	7	15	99.7	66.1	AANDDLLNSFWLLDSEKGEAR	100	625.32	1.72
4	Controle	48	Salmonella enterica serovar Typhimurium str. LT2 / SGSC1412 / ATCC 700720	grcA	STM2646	Autonomous glycyl radical cofactor	Q7CQ05					7	15	92.1	66.1	EIPMEVKPEVR	100		1.72
4	Controle	48	Salmonella enterica serovar Typhimurium str. LT2 / SGSC1412 / ATCC 700720	grcA	STM2646	Autonomous glycyl radical cofactor	Q7CQ05					7	15	99.7	66.1	FNSLTPEQQR	100		1.72
4	Controle	48	Salmonella enterica serovar Typhimurium str. LT2 / SGSC1412 / ATCC 700720	grcA	STM2646	Autonomous glycyl radical cofactor	Q7CQ05					7	15	99.1	66.1	LGEIEYR	100		1.72
4	Controle	48	Salmonella enterica serovar Typhimurium str. LT2 / SGSC1412 / ATCC 700720	grcA	STM2646	Autonomous glycyl radical cofactor	Q7CQ05					7	15	99.2	66.1	MITGIQITK	100		1.72
4	Controle	48	Salmonella enterica serovar Typhimurium str. LT2 / SGSC1412 / ATCC 700720	grcA	STM2646	Autonomous glycyl radical cofactor	Q7CQ05					7	15	99.7	66.1	SGFAEDEVVAVSK	100		1.72
4	Controle	48	Salmonella enterica serovar Typhimurium str. LT2 / SGSC1412 / ATCC 700720	grcA	STM2646	Autonomous glycyl radical cofactor	Q7CQ05					7	15	99.2	66.1	VEGGQHLNVNVLR	100		1.72
4	Tratado	49	Salmonella enterica serovar Typhimurium str. LT2 / SGSC1412 / ATCC 700720	grcA	STM2646	Autonomous glycyl radical cofactor	Q7CQ05	14392	5.10	413	61	4	9	99.7	41.7	AANDDLLNSFWLLDSEKGEAR	100	1261.4	1.3
4	Tratado	49	Salmonella enterica serovar Typhimurium str. LT2 / SGSC1412 / ATCC 700720	grcA	STM2646	Autonomous glycyl radical cofactor	Q7CQ05					4	9	99.3	41.7	FNSLTPEQQR	100		1.3
4	Tratado	49	Salmonella enterica serovar Typhimurium str. LT2 / SGSC1412 / ATCC 700720	grcA	STM2646	Autonomous glycyl radical cofactor	Q7CQ05					4	9	97.1	41.7	MITGIQITK	100		1.3
4	Tratado	49	Salmonella enterica serovar Typhimurium str. LT2 / SGSC1412 / ATCC 700720	grcA	STM2646	Autonomous glycyl radical cofactor	Q7CQ05					4	9	99.7	41.7	SGFAEDEVVAVSK	100		1.3
4	Tratado	50	Salmonella enterica serovar Typhimurium str. LT2 / SGSC1412 / ATCC 700720	grcA	STM2646	Autonomous glycyl radical cofactor	Q7CQ05	14392	5.10	337	45	3	6	99.7	33.9	AANDDLLNSFWLLDSEKGEAR	100	940.42	0.95
4	Tratado	50	Salmonella enterica serovar Typhimurium str. LT2 / SGSC1412 / ATCC 700720	grcA	STM2646	Autonomous glycyl radical cofactor	Q7CQ05					3	6	99.3	33.9	MITGIQITK	100		0.95
4	Tratado	50	Salmonella enterica serovar Typhimurium str. LT2 / SGSC1412 / ATCC 700720	grcA	STM2646	Autonomous glycyl radical cofactor	Q7CQ05					3	6	99.7	33.9	SGFAEDEVVAVSK	100		0.95
4	Tratado	51	Salmonella enterica serovar Typhimurium str. LT2 / SGSC1412 / ATCC 700720	grcA	STM2646	Autonomous glycyl radical cofactor	Q7CQ05	14392	5.10	143	51	2	4	99.7	23.6	AANDDLLNSFWLLDSEKGEAR	99.8	1100.91	0.74
4	Tratado	51	Salmonella enterica serovar Typhimurium str. LT2 / SGSC1412 / ATCC 700720	grcA	STM2646	Autonomous glycyl radical cofactor	Q7CQ05					2	4	99.2	23.6	MITGIQITK	99.8		0.74
6	Controle	52	Salmonella enterica serovar Typhimurium str. LT2 / SGSC1412 / ATCC 700720	grcA	STM2646	Autonomous glycyl radical cofactor	Q7CQ05	14392	5.10	200	44	3	6	93.5	25.2	FNSLTPEQQR	100	484.7	1.29
6	Controle	52	Salmonella enterica serovar Typhimurium str. LT2 / SGSC1412 / ATCC 700720	grcA	STM2646	Autonomous glycyl radical cofactor	Q7CQ05					3	6	99.5	25.2	MITGIQITK	100		1.29
6	Controle	52	Salmonella enterica serovar Typhimurium str. LT2 / SGSC1412 / ATCC 700720	grcA	STM2646	Autonomous glycyl radical cofactor	Q7CQ05					3	6	99.7	25.2	SGFAEDEVVAVSK	100		1.29
6	Controle	53	Salmonella enterica serovar Typhimurium str. LT2 / SGSC1412 / ATCC 700720	grcA	STM2646	Autonomous glycyl radical cofactor	Q7CQ05	14392	5.10	624	47	5	18	99.7	47.2	AANDDLLNSFWLLDSEKGEAR	100	527.88	2.29
6	Controle	53	Salmonella enterica serovar Typhimurium str. LT2 / SGSC1412 / ATCC 700720	grcA	STM2646	Autonomous glycyl radical cofactor	Q7CQ05					5	18	95.5	47.2	FNSLTPEQQR	100		2.29
6	Controle	53	Salmonella enterica serovar Typhimurium str. LT2 / SGSC1412 / ATCC 700720	grcA	STM2646	Autonomous glycyl radical cofactor	Q7CQ05					5	18	97	47.2	LGEIEYR	100		2.29
6	Controle	53	Salmonella enterica serovar Typhimurium str. LT2 / SGSC1412 / ATCC 700720	grcA	STM2646	Autonomous glycyl radical cofactor	Q7CQ05					5	18	98.5	47.2	MITGIQITK	100		2.29
6	Controle	53	Salmonella enterica serovar Typhimurium str. LT2 / SGSC1412 / ATCC 700720	grcA	STM2646	Autonomous glycyl radical cofactor	Q7CQ05					5	18	99.7	47.2	SGFAEDEVVAVSK	100		2.29
6	Controle	54	Salmonella enterica serovar Typhimurium str. LT2 / SGSC1412 / ATCC 700720	grcA	STM2646	Autonomous glycyl radical cofactor	Q7CQ05	14392	5.10	439	61	5	9	99.7	47.2	AANDDLLNSFWLLDSEKGEAR	100	506.29	1.13
6	Controle	54	Salmonella enterica serovar Typhimurium str. LT2 / SGSC1412 / ATCC 700720	grcA	STM2646	Autonomous glycyl radical cofactor	Q7CQ05					5	9	98.9	47.2	FNSLTPEQQR	100		1.13
6	Controle	54	Salmonella enterica serovar Typhimurium str. LT2 / SGSC1412 / ATCC 700720	grcA	STM2646	Autonomous glycyl radical cofactor	Q7CQ05					5	9	98.8	47.2	LGEIEYR	100		1.13
6	Controle	54	Salmonella enterica serovar Typhimurium str. LT2 / SGSC1412 / ATCC 700720	grcA	STM2646	Autonomous glycyl radical cofactor	Q7CQ05					5	9	97.1	47.2	MITGIQITK	100		1.13
6	Controle	54	Salmonella enterica serovar Typhimurium str. LT2 / SGSC1412 / ATCC 700720	grcA	STM2646	Autonomous glycyl radical cofactor	Q7CQ05					5	9	99.7	47.2	SGFAEDEVVAVSK	100		1.13
6	Tratado	55	Salmonella enterica serovar Typhimurium str. LT2 / SGSC1412 / ATCC 700720	grcA	STM2646	Autonomous glycyl radical cofactor	Q7CQ05	14392	5.10	1256	65	6	18	99.7	60.6	AANDDLLNSFWLLDSEKGEAR	100	1026.6	1.86
6	Tratado	55	Salmonella enterica serovar Typhimurium str. LT2 / SGSC1412 / ATCC 700720	grcA	STM2646	Autonomous glycyl radical cofactor	Q7CQ05					6	18	99.7	60.6	EIPMEVKPEVR	100		1.86
6	Tratado	55	Salmonella enterica serovar Typhimurium str. LT2 / SGSC1412 / ATCC 700720	grcA	STM2646	Autonomous glycyl radical cofactor	Q7CQ05					6	18	99.7	60.6	FNSLTPEQQR	100		1.86
6	Tratado	55	Salmonella enterica serovar Typhimurium str. LT2 / SGSC1412 / ATCC 700720	grcA	STM2646	Autonomous glycyl radical cofactor	Q7CQ05					6	18	99.6	60.6	MITGIQITK	100		1.86
6	Tratado	55	Salmonella enterica serovar Typhimurium str. LT2 / SGSC1412 / ATCC 700720	grcA	STM2646	Autonomous glycyl radical cofactor	Q7CQ05					6	18	99.7	60.6	SGFAEDEVVAVSK	100		1.86
6	Tratado	55	Salmonella enterica serovar Typhimurium str. LT2 / SGSC1412 / ATCC 700720	grcA	STM2646	Autonomous glycyl radical cofactor	Q7CQ05					6	18	92	60.6	VEGGQHLNVNVLR	100		1.86
6	Tratado	56	Salmonella enterica serovar Typhimurium str. LT2 / SGSC1412 / ATCC 700720	grcA	STM2646	Autonomous glycyl radical cofactor	Q7CQ05	14392	5.10	495	70	7	11	99.7	61.4	AANDDLLNSFWLLDSEKGEAR	100	915.9	1.59
6	Tratado	56	Salmonella enterica serovar Typhimurium str. LT2 / SGSC1412 / ATCC 700720	grcA	STM2646	Autonomous glycyl radical cofactor	Q7CQ05					7	11	91.1	61.4	FNSLTPEQQR	100		1.59
6	Tratado	56	Salmonella enterica serovar Typhimurium str. LT2 / SGSC1412 / ATCC 700720	grcA	STM2646	Autonomous glycyl radical cofactor	Q7CQ05					7	11	93.8	61.4	FNSLTPEQQRDVIAR	100		1.59
6	Tratado	56	Salmonella enterica serovar Typhimurium str. LT2 / SGSC1412 / ATCC 700720	grcA	STM2646	Autonomous glycyl radical cofactor	Q7CQ05					7	11	97.9	61.4	LGEIEYR	100		1.59
6	Tratado	56	Salmonella enterica serovar Typhimurium str. LT2 / SGSC1412 / ATCC 700720	grcA	STM2646	Autonomous glycyl radical cofactor	Q7CQ05					7	11	97.8	61.4	MITGIQITK	100		1.59
6	Tratado	56	Salmonella enterica serovar Typhimurium str. LT2 / SGSC1412 / ATCC 700720	grcA	STM2646	Autonomous glycyl radical cofactor	Q7CQ05					7	11	99.7	61.4	SGFAEDEVVAVSK	100		1.59
6	Tratado	56	Salmonella enterica serovar Typhimurium str. LT2 / SGSC1412 / ATCC 700720	grcA	STM2646	Autonomous glycyl radical cofactor	Q7CQ05					7	11	97.7	61.4	VEGGQHLNVNVLR	100		1.59
6	Tratado	57	Salmonella enterica serovar Typhimurium str. LT2 / SGSC1412 / ATCC 700720	grcA	STM2646	Autonomous glycyl radical cofactor	Q7CQ05	14392	5.10	604	70	7	13	99.7	58.3	AANDDLLNSFWLLDSEKGEAR	100	971.25	1.49
6	Tratado	57	Salmonella enterica serovar Typhimurium str. LT2 / SGSC1412 / ATCC 700720	grcA	STM2646	Autonomous glycyl radical cofactor	Q7CQ05					7	13	96.9	58.3	FNSLTPEQQR	100		1.49
6	Tratado	57	Salmonella enterica serovar Typhimurium str. LT2 / SGSC1412 / ATCC 700720	grcA	STM2646	Autonomous glycyl radical cofactor	Q7CQ05					7	13	99.1	58.3	LGEIEYR	100		1.49
6	Tratado	57	Salmonella enterica serovar Typhimurium str. LT2 / SGSC1412 / ATCC 700720	grcA	STM2646	Autonomous glycyl radical cofactor	Q7CQ05					7	13	99.6	58.3	MITGIQITK	100		1.49
6	Tratado	57	Salmonella enterica serovar Typhimurium str. LT2 / SGSC1412 / ATCC 700720	grcA	STM2646	Autonomous glycyl radical cofactor	Q7CQ05					7	13	99.7	58.3	SGFAEDEVVAVSK	100		1.49
6	Tratado	57	Salmonella enterica serovar Typhimurium str. LT2 / SGSC1412 / ATCC 700720	grcA	STM2646	Autonomous glycyl radical cofactor	Q7CQ05					7	13	95.7	58.3	VEGGQHLNVNVLR	100		1.49
6	Tratado	57	Salmonella enterica serovar Typhimurium str. LT2 / SGSC1412 / ATCC 700720	grcA	STM2646	Autonomous glycyl radical cofactor	Q7CQ05					7	13	90.8	58.3	VEGGQHLNVNVLRR	100		1.49
7	Controle	58	Salmonella enterica serovar Typhimurium str. LT2 / SGSC1412 / ATCC 700720	grcA	STM2646	Autonomous glycyl radical cofactor	Q7CQ05	14392	5.10	587	61	6	6	99.7	60.6	AANDDLLNSFWLLDSEKGEAR	100	1225.5	1.45
7	Controle	58	Salmonella enterica serovar Typhimurium str. LT2 / SGSC1412 / ATCC 700720	grcA	STM2646	Autonomous glycyl radical cofactor	Q7CQ05					6	6	99.7	60.6	EIPMEVKPEVR	100		1.45
7	Controle	58	Salmonella enterica serovar Typhimurium str. LT2 / SGSC1412 / ATCC 700720	grcA	STM2646	Autonomous glycyl radical cofactor	Q7CQ05					6	6	99.7	60.6	FNSLTPEQQR	100		1.45
7	Controle	58	Salmonella enterica serovar Typhimurium str. LT2 / SGSC1412 / ATCC 700720	grcA	STM2646	Autonomous glycyl radical cofactor	Q7CQ05					6	6	99.1	60.6	MITGIQITK	100		1.45
7	Controle	58	Salmonella enterica serovar Typhimurium str. LT2 / SGSC1412 / ATCC 700720	grcA	STM2646	Autonomous glycyl radical cofactor	Q7CQ05					6	6	99.7	60.6	SGFAEDEVVAVSK	100		1.45
7	Controle	58	Salmonella enterica serovar Typhimurium str. LT2 / SGSC1412 / ATCC 700720	grcA	STM2646	Autonomous glycyl radical cofactor	Q7CQ05					6	6	98.6	60.6	VEGGQHLNVNVLR	100		1.45
7	Controle	59	Salmonella enterica serovar Typhimurium str. LT2 / SGSC1412 / ATCC 700720	grcA	STM2646	Autonomous glycyl radical cofactor	Q7CQ05	14392	5.10	799	65	6	6	99.7	60.6	AANDDLLNSFWLLDSEKGEAR	100	1294.2	1.72
7	Controle	59	Salmonella enterica serovar Typhimurium str. LT2 / SGSC1412 / ATCC 700720	grcA	STM2646	Autonomous glycyl radical cofactor	Q7CQ05					6	6	99.7	60.6	EIPMEVKPEVR	100		1.72
7	Controle	59	Salmonella enterica serovar Typhimurium str. LT2 / SGSC1412 / ATCC 700720	grcA	STM2646	Autonomous glycyl radical cofactor	Q7CQ05					6	6	99.7	60.6	FNSLTPEQQR	100		1.72
7	Controle	59	Salmonella enterica serovar Typhimurium str. LT2 / SGSC1412 / ATCC 700720	grcA	STM2646	Autonomous glycyl radical cofactor	Q7CQ05					6	6	97.7	60.6	MITGIQITK	100		1.72
7	Controle	59	Salmonella enterica serovar Typhimurium str. LT2 / SGSC1412 / ATCC 700720	grcA	STM2646	Autonomous glycyl radical cofactor	Q7CQ05					6	6	99.7	60.6	SGFAEDEVVAVSK	100		1.72
7	Controle	59	Salmonella enterica serovar Typhimurium str. LT2 / SGSC1412 / ATCC 700720	grcA	STM2646	Autonomous glycyl radical cofactor	Q7CQ05					6	6	99	60.6	VEGGQHLNVNVLR	100		1.72
7	Controle	60	Salmonella enterica serovar Typhimurium str. LT2 / SGSC1412 / ATCC 700720	grcA	STM2646	Autonomous glycyl radical cofactor	Q7CQ05	14392	5.10	732	65	6	6	99.7	60.6	AANDDLLNSFWLLDSEKGEAR	100	1362.9	1.39
7	Controle	60	Salmonella enterica serovar Typhimurium str. LT2 / SGSC1412 / ATCC 700720	grcA	STM2646	Autonomous glycyl radical cofactor	Q7CQ05					6	6	99.7	60.6	EIPMEVKPEVR	100		1.39
7	Controle	60	Salmonella enterica serovar Typhimurium str. LT2 / SGSC1412 / ATCC 700720	grcA	STM2646	Autonomous glycyl radical cofactor	Q7CQ05					6	6	98.9	60.6	FNSLTPEQQR	100		1.39
7	Controle	60	Salmonella enterica serovar Typhimurium str. LT2 / SGSC1412 / ATCC 700720	grcA	STM2646	Autonomous glycyl radical cofactor	Q7CQ05					6	6	96.2	60.6	MITGIQITK	100		1.39
7	Controle	60	Salmonella enterica serovar Typhimurium str. LT2 / SGSC1412 / ATCC 700720	grcA	STM2646	Autonomous glycyl radical cofactor	Q7CQ05					6	6	99.7	60.6	SGFAEDEVVAVSK	100		1.39
7	Controle	60	Salmonella enterica serovar Typhimurium str. LT2 / SGSC1412 / ATCC 700720	grcA	STM2646	Autonomous glycyl radical cofactor	Q7CQ05					6	6	99.1	60.6	VEGGQHLNVNVLR	100		1.39
7	Tratado	61	Salmonella enterica serovar Typhimurium str. LT2 / SGSC1412 / ATCC 700720	grcA	STM2646	Autonomous glycyl radical cofactor	Q7CQ05	14392	5.10	919	65	7	7	99.7	61.4	AANDDLLNSFWLLDSEKGEAR	100	1980.5	1.65
7	Tratado	61	Salmonella enterica serovar Typhimurium str. LT2 / SGSC1412 / ATCC 700720	grcA	STM2646	Autonomous glycyl radical cofactor	Q7CQ05					7	7	99.7	61.4	EIPMEVKPEVR	100		1.65
7	Tratado	61	Salmonella enterica serovar Typhimurium str. LT2 / SGSC1412 / ATCC 700720	grcA	STM2646	Autonomous glycyl radical cofactor	Q7CQ05					7	7	99.7	61.4	FNSLTPEQQR	100		1.65
7	Tratado	61	Salmonella enterica serovar Typhimurium str. LT2 / SGSC1412 / ATCC 700720	grcA	STM2646	Autonomous glycyl radical cofactor	Q7CQ05					7	7	99.2	61.4	MITGIQITK	100		1.65
7	Tratado	61	Salmonella enterica serovar Typhimurium str. LT2 / SGSC1412 / ATCC 700720	grcA	STM2646	Autonomous glycyl radical cofactor	Q7CQ05					7	7	99.7	61.4	SGFAEDEVVAVSK	100		1.65
7	Tratado	61	Salmonella enterica serovar Typhimurium str. LT2 / SGSC1412 / ATCC 700720	grcA	STM2646	Autonomous glycyl radical cofactor	Q7CQ05					7	7	99.7	61.4	VEGGQHLNVNVLR	100		1.65
7	Tratado	61	Salmonella enterica serovar Typhimurium str. LT2 / SGSC1412 / ATCC 700720	grcA	STM2646	Autonomous glycyl radical cofactor	Q7CQ05					7	7	97.4	61.4	VEGGQHLNVNVLRR	100		1.65
7	Tratado	62	Salmonella enterica serovar Typhimurium str. LT2 / SGSC1412 / ATCC 700720	grcA	STM2646	Autonomous glycyl radical cofactor	Q7CQ05	14392	5.10	736	65	6	6	99.7	60.6	AANDDLLNSFWLLDSEKGEAR	100	1708.2	1.57
7	Tratado	62	Salmonella enterica serovar Typhimurium str. LT2 / SGSC1412 / ATCC 700720	grcA	STM2646	Autonomous glycyl radical cofactor	Q7CQ05					6	6	99.3	60.6	EIPMEVKPEVR	100		1.57
7	Tratado	62	Salmonella enterica serovar Typhimurium str. LT2 / SGSC1412 / ATCC 700720	grcA	STM2646	Autonomous glycyl radical cofactor	Q7CQ05					6	6	99.4	60.6	FNSLTPEQQR	100		1.57
7	Tratado	62	Salmonella enterica serovar Typhimurium str. LT2 / SGSC1412 / ATCC 700720	grcA	STM2646	Autonomous glycyl radical cofactor	Q7CQ05					6	6	99.6	60.6	MITGIQITK	100		1.57
7	Tratado	62	Salmonella enterica serovar Typhimurium str. LT2 / SGSC1412 / ATCC 700720	grcA	STM2646	Autonomous glycyl radical cofactor	Q7CQ05					6	6	99.7	60.6	SGFAEDEVVAVSK	100		1.57
7	Tratado	62	Salmonella enterica serovar Typhimurium str. LT2 / SGSC1412 / ATCC 700720	grcA	STM2646	Autonomous glycyl radical cofactor	Q7CQ05					6	6	99.1	60.6	VEGGQHLNVNVLR	100		1.57
7	Tratado	63	Salmonella enterica serovar Typhimurium str. LT2 / SGSC1412 / ATCC 700720	grcA	STM2646	Autonomous glycyl radical cofactor	Q7CQ05	14392	5.10	854	65	6	6	99.7	60.6	AANDDLLNSFWLLDSEKGEAR	100	1844.35	1.5
7	Tratado	63	Salmonella enterica serovar Typhimurium str. LT2 / SGSC1412 / ATCC 700720	grcA	STM2646	Autonomous glycyl radical cofactor	Q7CQ05					6	6	99.7	60.6	EIPMEVKPEVR	100		1.5
7	Tratado	63	Salmonella enterica serovar Typhimurium str. LT2 / SGSC1412 / ATCC 700720	grcA	STM2646	Autonomous glycyl radical cofactor	Q7CQ05					6	6	99.7	60.6	FNSLTPEQQR	100		1.5
7	Tratado	63	Salmonella enterica serovar Typhimurium str. LT2 / SGSC1412 / ATCC 700720	grcA	STM2646	Autonomous glycyl radical cofactor	Q7CQ05					6	6	96.7	60.6	MITGIQITK	100		1.5
7	Tratado	63	Salmonella enterica serovar Typhimurium str. LT2 / SGSC1412 / ATCC 700720	grcA	STM2646	Autonomous glycyl radical cofactor	Q7CQ05					6	6	99.7	60.6	SGFAEDEVVAVSK	100		1.5
7	Tratado	63	Salmonella enterica serovar Typhimurium str. LT2 / SGSC1412 / ATCC 700720	grcA	STM2646	Autonomous glycyl radical cofactor	Q7CQ05					6	6	99.4	60.6	VEGGQHLNVNVLR	100		1.5
12	Controle	64	Salmonella enterica serovar Typhimurium str. LT2 / SGSC1412 / ATCC 700720	grcA	STM2646	Autonomous glycyl radical cofactor	Q7CQ05	14392	5.10	281	61	4	8	95.6	30.7	FNSLTPEQQR	100	1305.7	2
12	Controle	64	Salmonella enterica serovar Typhimurium str. LT2 / SGSC1412 / ATCC 700720	grcA	STM2646	Autonomous glycyl radical cofactor	Q7CQ05					4	8	99.4	30.7	LGEIEYR	100		2
12	Controle	64	Salmonella enterica serovar Typhimurium str. LT2 / SGSC1412 / ATCC 700720	grcA	STM2646	Autonomous glycyl radical cofactor	Q7CQ05					4	8	99.7	30.7	MITGIQITK	100		2
12	Controle	64	Salmonella enterica serovar Typhimurium str. LT2 / SGSC1412 / ATCC 700720	grcA	STM2646	Autonomous glycyl radical cofactor	Q7CQ05					4	8	99.7	30.7	SGFAEDEVVAVSK	100		2
12	Controle	65	Salmonella enterica serovar Typhimurium str. LT2 / SGSC1412 / ATCC 700720	grcA	STM2646	Autonomous glycyl radical cofactor	Q7CQ05	14392	5.10	759	65	6	15	99.7	60.6	AANDDLLNSFWLLDSEKGEAR	100	1390.8	1.78
12	Controle	65	Salmonella enterica serovar Typhimurium str. LT2 / SGSC1412 / ATCC 700720	grcA	STM2646	Autonomous glycyl radical cofactor	Q7CQ05					6	15	99.7	60.6	EIPMEVKPEVR	100		1.78
12	Controle	65	Salmonella enterica serovar Typhimurium str. LT2 / SGSC1412 / ATCC 700720	grcA	STM2646	Autonomous glycyl radical cofactor	Q7CQ05					6	15	98	60.6	FNSLTPEQQR	100		1.78
12	Controle	65	Salmonella enterica serovar Typhimurium str. LT2 / SGSC1412 / ATCC 700720	grcA	STM2646	Autonomous glycyl radical cofactor	Q7CQ05					6	15	98.6	60.6	MITGIQITK	100		1.78
12	Controle	65	Salmonella enterica serovar Typhimurium str. LT2 / SGSC1412 / ATCC 700720	grcA	STM2646	Autonomous glycyl radical cofactor	Q7CQ05					6	15	99.7	60.6	SGFAEDEVVAVSK	100		1.78
12	Controle	65	Salmonella enterica serovar Typhimurium str. LT2 / SGSC1412 / ATCC 700720	grcA	STM2646	Autonomous glycyl radical cofactor	Q7CQ05					6	15	99.7	60.6	VEGGQHLNVNVLR	100		1.78
12	Controle	66	Salmonella enterica serovar Typhimurium str. LT2 / SGSC1412 / ATCC 700720	grcA	STM2646	Autonomous glycyl radical cofactor	Q7CQ05	14392	5.10	740	65	6	15	99.7	60.6	AANDDLLNSFWLLDSEKGEAR	100	1220.6	1.67
12	Controle	66	Salmonella enterica serovar Typhimurium str. LT2 / SGSC1412 / ATCC 700720	grcA	STM2646	Autonomous glycyl radical cofactor	Q7CQ05					6	15	99.7	60.6	EIPMEVKPEVR	100		1.67
12	Controle	66	Salmonella enterica serovar Typhimurium str. LT2 / SGSC1412 / ATCC 700720	grcA	STM2646	Autonomous glycyl radical cofactor	Q7CQ05					6	15	99.7	60.6	FNSLTPEQQR	100		1.67
12	Controle	66	Salmonella enterica serovar Typhimurium str. LT2 / SGSC1412 / ATCC 700720	grcA	STM2646	Autonomous glycyl radical cofactor	Q7CQ05					6	15	98.4	60.6	MITGIQITK	100		1.67
12	Controle	66	Salmonella enterica serovar Typhimurium str. LT2 / SGSC1412 / ATCC 700720	grcA	STM2646	Autonomous glycyl radical cofactor	Q7CQ05					6	15	99.7	60.6	SGFAEDEVVAVSK	100		1.67
12	Controle	66	Salmonella enterica serovar Typhimurium str. LT2 / SGSC1412 / ATCC 700720	grcA	STM2646	Autonomous glycyl radical cofactor	Q7CQ05					6	15	98.2	60.6	VEGGQHLNVNVLR	100		1.67
12	Tratado	67	Salmonella enterica serovar Typhimurium str. LT2 / SGSC1412 / ATCC 700720	grcA	STM2646	Autonomous glycyl radical cofactor	Q7CQ05	14392	5.10	630	65	5	11	99.7	52.8	AANDDLLNSFWLLDSEKGEAR	100	1372.95	1.26
12	Tratado	67	Salmonella enterica serovar Typhimurium str. LT2 / SGSC1412 / ATCC 700720	grcA	STM2646	Autonomous glycyl radical cofactor	Q7CQ05					5	11	99.7	52.8	EIPMEVKPEVR	100		1.26
12	Tratado	67	Salmonella enterica serovar Typhimurium str. LT2 / SGSC1412 / ATCC 700720	grcA	STM2646	Autonomous glycyl radical cofactor	Q7CQ05					5	11	97.7	52.8	MITGIQITK	100		1.26
12	Tratado	67	Salmonella enterica serovar Typhimurium str. LT2 / SGSC1412 / ATCC 700720	grcA	STM2646	Autonomous glycyl radical cofactor	Q7CQ05					5	11	99.7	52.8	SGFAEDEVVAVSK	100		1.26
12	Tratado	67	Salmonella enterica serovar Typhimurium str. LT2 / SGSC1412 / ATCC 700720	grcA	STM2646	Autonomous glycyl radical cofactor	Q7CQ05					5	11	99	52.8	VEGGQHLNVNVLR	100		1.26
12	Tratado	68	Salmonella enterica serovar Typhimurium str. LT2 / SGSC1412 / ATCC 700720	grcA	STM2646	Autonomous glycyl radical cofactor	Q7CQ05	14392	5.10	912	65	6	14	99.7	60.6	AANDDLLNSFWLLDSEKGEAR	100	1590.2	1.55
12	Tratado	68	Salmonella enterica serovar Typhimurium str. LT2 / SGSC1412 / ATCC 700720	grcA	STM2646	Autonomous glycyl radical cofactor	Q7CQ05					6	14	99.7	60.6	EIPMEVKPEVR	100		1.55
12	Tratado	68	Salmonella enterica serovar Typhimurium str. LT2 / SGSC1412 / ATCC 700720	grcA	STM2646	Autonomous glycyl radical cofactor	Q7CQ05					6	14	99.7	60.6	FNSLTPEQQR	100		1.55
12	Tratado	68	Salmonella enterica serovar Typhimurium str. LT2 / SGSC1412 / ATCC 700720	grcA	STM2646	Autonomous glycyl radical cofactor	Q7CQ05					6	14	99.2	60.6	MITGIQITK	100		1.55
12	Tratado	68	Salmonella enterica serovar Typhimurium str. LT2 / SGSC1412 / ATCC 700720	grcA	STM2646	Autonomous glycyl radical cofactor	Q7CQ05					6	14	99.7	60.6	SGFAEDEVVAVSK	100		1.55
12	Tratado	68	Salmonella enterica serovar Typhimurium str. LT2 / SGSC1412 / ATCC 700720	grcA	STM2646	Autonomous glycyl radical cofactor	Q7CQ05					6	14	99.6	60.6	VEGGQHLNVNVLR	100		1.55
12	Tratado	69	Salmonella enterica serovar Typhimurium str. LT2 / SGSC1412 / ATCC 700720	grcA	STM2646	Autonomous glycyl radical cofactor	Q7CQ05	14392	5.10	763	70	7	16	99.7	66.1	AANDDLLNSFWLLDSEKGEAR	100	1155.7	1.82
12	Tratado	69	Salmonella enterica serovar Typhimurium str. LT2 / SGSC1412 / ATCC 700720	grcA	STM2646	Autonomous glycyl radical cofactor	Q7CQ05					7	16	97.1	66.1	EIPMEVKPEVR	100		1.82
12	Tratado	69	Salmonella enterica serovar Typhimurium str. LT2 / SGSC1412 / ATCC 700720	grcA	STM2646	Autonomous glycyl radical cofactor	Q7CQ05					7	16	99.6	66.1	FNSLTPEQQR	100		1.82
12	Tratado	69	Salmonella enterica serovar Typhimurium str. LT2 / SGSC1412 / ATCC 700720	grcA	STM2646	Autonomous glycyl radical cofactor	Q7CQ05					7	16	98.9	66.1	LGEIEYR	100		1.82
12	Tratado	69	Salmonella enterica serovar Typhimurium str. LT2 / SGSC1412 / ATCC 700720	grcA	STM2646	Autonomous glycyl radical cofactor	Q7CQ05					7	16	99.6	66.1	MITGIQITK	100		1.82
12	Tratado	69	Salmonella enterica serovar Typhimurium str. LT2 / SGSC1412 / ATCC 700720	grcA	STM2646	Autonomous glycyl radical cofactor	Q7CQ05					7	16	99.7	66.1	SGFAEDEVVAVSK	100		1.82
12	Tratado	69	Salmonella enterica serovar Typhimurium str. LT2 / SGSC1412 / ATCC 700720	grcA	STM2646	Autonomous glycyl radical cofactor	Q7CQ05					7	16	99.2	66.1	VEGGQHLNVNVLR	100		1.82
36	Controle	76	Salmonella enterica serovar Typhimurium str. LT2 / SGSC1412 / ATCC 700720	grcA	STM2646	Autonomous glycyl radical cofactor	Q7CQ05	14392	5.10	846	70	6	16	99.7	60.6	AANDDLLNSFWLLDSEKGEAR	100	1399.2	1.99
36	Controle	76	Salmonella enterica serovar Typhimurium str. LT2 / SGSC1412 / ATCC 700720	grcA	STM2646	Autonomous glycyl radical cofactor	Q7CQ05					6	16	99.7	60.6	EIPMEVKPEVR	100		1.99
36	Controle	76	Salmonella enterica serovar Typhimurium str. LT2 / SGSC1412 / ATCC 700720	grcA	STM2646	Autonomous glycyl radical cofactor	Q7CQ05					6	16	99.7	60.6	FNSLTPEQQR	100		1.99
36	Controle	76	Salmonella enterica serovar Typhimurium str. LT2 / SGSC1412 / ATCC 700720	grcA	STM2646	Autonomous glycyl radical cofactor	Q7CQ05					6	16	98.8	60.6	MITGIQITK	100		1.99
36	Controle	76	Salmonella enterica serovar Typhimurium str. LT2 / SGSC1412 / ATCC 700720	grcA	STM2646	Autonomous glycyl radical cofactor	Q7CQ05					6	16	99.7	60.6	SGFAEDEVVAVSK	100		1.99
36	Controle	76	Salmonella enterica serovar Typhimurium str. LT2 / SGSC1412 / ATCC 700720	grcA	STM2646	Autonomous glycyl radical cofactor	Q7CQ05					6	16	99.1	60.6	VEGGQHLNVNVLR	100		1.99
36	Controle	77	Salmonella enterica serovar Typhimurium str. LT2 / SGSC1412 / ATCC 700720	grcA	STM2646	Autonomous glycyl radical cofactor	Q7CQ05	14392	5.10	857	70	6	15	99.7	60.6	AANDDLLNSFWLLDSEKGEAR	100	1214.2	1.75
36	Controle	77	Salmonella enterica serovar Typhimurium str. LT2 / SGSC1412 / ATCC 700720	grcA	STM2646	Autonomous glycyl radical cofactor	Q7CQ05					6	15	98.2	60.6	EIPMEVKPEVR	100		1.75
36	Controle	77	Salmonella enterica serovar Typhimurium str. LT2 / SGSC1412 / ATCC 700720	grcA	STM2646	Autonomous glycyl radical cofactor	Q7CQ05					6	15	99.7	60.6	FNSLTPEQQR	100		1.75
36	Controle	77	Salmonella enterica serovar Typhimurium str. LT2 / SGSC1412 / ATCC 700720	grcA	STM2646	Autonomous glycyl radical cofactor	Q7CQ05					6	15	96.3	60.6	MITGIQITK	100		1.75
36	Controle	77	Salmonella enterica serovar Typhimurium str. LT2 / SGSC1412 / ATCC 700720	grcA	STM2646	Autonomous glycyl radical cofactor	Q7CQ05					6	15	99.7	60.6	SGFAEDEVVAVSK	100		1.75
36	Controle	77	Salmonella enterica serovar Typhimurium str. LT2 / SGSC1412 / ATCC 700720	grcA	STM2646	Autonomous glycyl radical cofactor	Q7CQ05					6	15	98.9	60.6	VEGGQHLNVNVLR	100		1.75
36	Controle	78	Salmonella enterica serovar Typhimurium str. LT2 / SGSC1412 / ATCC 700720	grcA	STM2646	Autonomous glycyl radical cofactor	Q7CQ05	14392	5.10	574	70	7	12	99.7	66.1	AANDDLLNSFWLLDSEKGEAR	100	1306.7	1.5
36	Controle	78	Salmonella enterica serovar Typhimurium str. LT2 / SGSC1412 / ATCC 700720	grcA	STM2646	Autonomous glycyl radical cofactor	Q7CQ05					7	12	99.3	66.1	EIPMEVKPEVR	100		1.5
36	Controle	78	Salmonella enterica serovar Typhimurium str. LT2 / SGSC1412 / ATCC 700720	grcA	STM2646	Autonomous glycyl radical cofactor	Q7CQ05					7	12	98.7	66.1	FNSLTPEQQR	100		1.5
36	Controle	78	Salmonella enterica serovar Typhimurium str. LT2 / SGSC1412 / ATCC 700720	grcA	STM2646	Autonomous glycyl radical cofactor	Q7CQ05					7	12	98	66.1	LGEIEYR	100		1.5
36	Controle	78	Salmonella enterica serovar Typhimurium str. LT2 / SGSC1412 / ATCC 700720	grcA	STM2646	Autonomous glycyl radical cofactor	Q7CQ05					7	12	98.7	66.1	MITGIQITK	100		1.5
36	Controle	78	Salmonella enterica serovar Typhimurium str. LT2 / SGSC1412 / ATCC 700720	grcA	STM2646	Autonomous glycyl radical cofactor	Q7CQ05					7	12	99.7	66.1	SGFAEDEVVAVSK	100		1.5
36	Controle	78	Salmonella enterica serovar Typhimurium str. LT2 / SGSC1412 / ATCC 700720	grcA	STM2646	Autonomous glycyl radical cofactor	Q7CQ05					7	12	99.4	66.1	VEGGQHLNVNVLR	100		1.5
36	Tratado	79	Salmonella enterica serovar Typhimurium str. LT2 / SGSC1412 / ATCC 700720	grcA	STM2646	Autonomous glycyl radical cofactor	Q7CQ05	14392	5.10	520	70	6	14	99.7	55.9	AANDDLLNSFWLLDSEKGEAR	100	845.08	1.71
36	Tratado	79	Salmonella enterica serovar Typhimurium str. LT2 / SGSC1412 / ATCC 700720	grcA	STM2646	Autonomous glycyl radical cofactor	Q7CQ05					6	14	99.7	55.9	EIPMEVKPEVR	100		1.71
36	Tratado	79	Salmonella enterica serovar Typhimurium str. LT2 / SGSC1412 / ATCC 700720	grcA	STM2646	Autonomous glycyl radical cofactor	Q7CQ05					6	14	99.2	55.9	FNSLTPEQQR	100		1.71
36	Tratado	79	Salmonella enterica serovar Typhimurium str. LT2 / SGSC1412 / ATCC 700720	grcA	STM2646	Autonomous glycyl radical cofactor	Q7CQ05					6	14	98.9	55.9	LGEIEYR	100		1.71
36	Tratado	79	Salmonella enterica serovar Typhimurium str. LT2 / SGSC1412 / ATCC 700720	grcA	STM2646	Autonomous glycyl radical cofactor	Q7CQ05					6	14	96.5	55.9	MITGIQITK	100		1.71
36	Tratado	79	Salmonella enterica serovar Typhimurium str. LT2 / SGSC1412 / ATCC 700720	grcA	STM2646	Autonomous glycyl radical cofactor	Q7CQ05					6	14	99.7	55.9	SGFAEDEVVAVSK	100		1.71
36	Tratado	80	Salmonella enterica serovar Typhimurium str. LT2 / SGSC1412 / ATCC 700720	grcA	STM2646	Autonomous glycyl radical cofactor	Q7CQ05	14392	5.10	685	70	7	14	99.7	66.1	AANDDLLNSFWLLDSEKGEAR	100	915.845	1.71
36	Tratado	80	Salmonella enterica serovar Typhimurium str. LT2 / SGSC1412 / ATCC 700720	grcA	STM2646	Autonomous glycyl radical cofactor	Q7CQ05					7	14	99.2	66.1	EIPMEVKPEVR	100		1.71
36	Tratado	80	Salmonella enterica serovar Typhimurium str. LT2 / SGSC1412 / ATCC 700720	grcA	STM2646	Autonomous glycyl radical cofactor	Q7CQ05					7	14	99.2	66.1	FNSLTPEQQR	100		1.71
36	Tratado	80	Salmonella enterica serovar Typhimurium str. LT2 / SGSC1412 / ATCC 700720	grcA	STM2646	Autonomous glycyl radical cofactor	Q7CQ05					7	14	98	66.1	LGEIEYR	100		1.71
36	Tratado	80	Salmonella enterica serovar Typhimurium str. LT2 / SGSC1412 / ATCC 700720	grcA	STM2646	Autonomous glycyl radical cofactor	Q7CQ05					7	14	99.1	66.1	MITGIQITK	100		1.71
36	Tratado	80	Salmonella enterica serovar Typhimurium str. LT2 / SGSC1412 / ATCC 700720	grcA	STM2646	Autonomous glycyl radical cofactor	Q7CQ05					7	14	99.7	66.1	SGFAEDEVVAVSK	100		1.71
36	Tratado	80	Salmonella enterica serovar Typhimurium str. LT2 / SGSC1412 / ATCC 700720	grcA	STM2646	Autonomous glycyl radical cofactor	Q7CQ05					7	14	99.7	66.1	VEGGQHLNVNVLR	100		1.71
36	Tratado	81	Salmonella enterica serovar Typhimurium str. LT2 / SGSC1412 / ATCC 700720	grcA	STM2646	Autonomous glycyl radical cofactor	Q7CQ05	14392	5.10	802	70	8	17	99.7	66.9	AANDDLLNSFWLLDSEKGEAR	100	986.61	2.05
36	Tratado	81	Salmonella enterica serovar Typhimurium str. LT2 / SGSC1412 / ATCC 700720	grcA	STM2646	Autonomous glycyl radical cofactor	Q7CQ05					8	17	98.2	66.9	EIPMEVKPEVR	100		2.05
36	Tratado	81	Salmonella enterica serovar Typhimurium str. LT2 / SGSC1412 / ATCC 700720	grcA	STM2646	Autonomous glycyl radical cofactor	Q7CQ05					8	17	99.6	66.9	FNSLTPEQQR	100		2.05
36	Tratado	81	Salmonella enterica serovar Typhimurium str. LT2 / SGSC1412 / ATCC 700720	grcA	STM2646	Autonomous glycyl radical cofactor	Q7CQ05					8	17	99.1	66.9	LGEIEYR	100		2.05
36	Tratado	81	Salmonella enterica serovar Typhimurium str. LT2 / SGSC1412 / ATCC 700720	grcA	STM2646	Autonomous glycyl radical cofactor	Q7CQ05					8	17	99.1	66.9	MITGIQITK	100		2.05
36	Tratado	81	Salmonella enterica serovar Typhimurium str. LT2 / SGSC1412 / ATCC 700720	grcA	STM2646	Autonomous glycyl radical cofactor	Q7CQ05					8	17	99.7	66.9	SGFAEDEVVAVSK	100		2.05
36	Tratado	81	Salmonella enterica serovar Typhimurium str. LT2 / SGSC1412 / ATCC 700720	grcA	STM2646	Autonomous glycyl radical cofactor	Q7CQ05					8	17	98.6	66.9	VEGGQHLNVNVLR	100		2.05
36	Tratado	81	Salmonella enterica serovar Typhimurium str. LT2 / SGSC1412 / ATCC 700720	grcA	STM2646	Autonomous glycyl radical cofactor	Q7CQ05					8	17	97	66.9	VEGGQHLNVNVLRR	100		2.05
6	Tratado	55	Salmonella enterica serovar Typhimurium str. LT2 / SGSC1412 / ATCC 700720	pflB	STM0973	Pyruvate formate lyase I, induced anaerobically	Q7CQU1	85293	5.75	65	1	1	1	99.7	1.97	FNSLTKEQQQDVITR	94.5	52.92	0.103
6	Tratado	56	Salmonella enterica serovar Typhimurium str. LT2 / SGSC1412 / ATCC 700720	pflB	STM0973	Pyruvate formate lyase I, induced anaerobically	Q7CQU1	85293	5.75	119	3	1	2	99.7	1.97	FNSLTKEQQQDVITR	94.5	251.7	0.29
6	Tratado	57	Salmonella enterica serovar Typhimurium str. LT2 / SGSC1412 / ATCC 700720	pflB	STM0973	Pyruvate formate lyase I, induced anaerobically	Q7CQU1	85293	5.75	119	3	1	2	99.7	1.97	FNSLTKEQQQDVITR	94.5	152.31	0.29
7	Controle	58	Salmonella enterica serovar Typhimurium str. LT2 / SGSC1412 / ATCC 700720	pflB	STM0973	Pyruvate formate lyase I, induced anaerobically	Q7CQU1	85293	5.75	63	1	1	1	99.7	1.97	FNSLTKEQQQDVITR	94.5	151	0.121
7	Controle	59	Salmonella enterica serovar Typhimurium str. LT2 / SGSC1412 / ATCC 700720	pflB	STM0973	Pyruvate formate lyase I, induced anaerobically	Q7CQU1	85293	5.75	65	3	1	1	99.7	1.97	FNSLTKEQQQDVITR	94.3	151.015	0.108
7	Controle	60	Salmonella enterica serovar Typhimurium str. LT2 / SGSC1412 / ATCC 700720	pflB	STM0973	Pyruvate formate lyase I, induced anaerobically	Q7CQU1	85293	5.75	61	1	1	1	99.7	1.97	FNSLTKEQQQDVITR	94.5	151.03	0.107
7	Tratado	61	Salmonella enterica serovar Typhimurium str. LT2 / SGSC1412 / ATCC 700720	pflB	STM0973	Pyruvate formate lyase I, induced anaerobically	Q7CQU1	85293	5.75	65	1	1	1	99.7	1.97	FNSLTKEQQQDVITR	94.3	132.59	0.103
7	Tratado	62	Salmonella enterica serovar Typhimurium str. LT2 / SGSC1412 / ATCC 700720	pflB	STM0973	Pyruvate formate lyase I, induced anaerobically	Q7CQU1	85293	5.75	118	1	1	1	99.7	1.97	FNSLTKEQQQDVITR	94.5	137.85	0.21
7	Tratado	63	Salmonella enterica serovar Typhimurium str. LT2 / SGSC1412 / ATCC 700720	pflB	STM0973	Pyruvate formate lyase I, induced anaerobically	Q7CQU1	85293	5.75	60	1	1	1	99.7	1.97	FNSLTKEQQQDVITR	94.4	135.22	0.0999
4	Controle	46	Salmonella enterica serovar Typhimurium str. LT2 / SGSC1412 / ATCC 700720	gloA	STM1435	Lactoylglutathione lyase	P0A1Q2	14869	4.90	76	8	1	1	99.7	8.89	SIAFYTNVLGMK	94.2	8.9653	0.1
4	Controle	47	Salmonella enterica serovar Typhimurium str. LT2 / SGSC1412 / ATCC 700720	gloA	STM1435	Lactoylglutathione lyase	P0A1Q2	14869	4.90	53	8	1	1	94.3	8.89	SIAFYTNVLGMK	93.5	2.4331	0.1
4	Controle	48	Salmonella enterica serovar Typhimurium str. LT2 / SGSC1412 / ATCC 700720	gloA	STM1435	Lactoylglutathione lyase	P0A1Q2	14869	4.90	53	8	1	1	94.3	8.89	SIAFYTNVLGMK	93.5	5.6992	0.1
4	Controle	46	Salmonella enterica serovar Typhimurium str. LT2 / SGSC1412 / ATCC 700720	pgk	STM3069	Phosphoglycerate kinase	P65702	41278	5.09	482	17	5	9	99.7	17.6	FADVACAGPLLAAELDALGK	100	144.58	0.93
4	Controle	46	Salmonella enterica serovar Typhimurium str. LT2 / SGSC1412 / ATCC 700720	pgk	STM3069	Phosphoglycerate kinase	P65702					5	9	99.7	17.6	LLTTCDIPVPTDVR	100		0.93
4	Controle	46	Salmonella enterica serovar Typhimurium str. LT2 / SGSC1412 / ATCC 700720	pgk	STM3069	Phosphoglycerate kinase	P65702					5	9	99.2	17.6	LTVLDSLSK	100		0.93
4	Controle	46	Salmonella enterica serovar Typhimurium str. LT2 / SGSC1412 / ATCC 700720	pgk	STM3069	Phosphoglycerate kinase	P65702					5	9	99.7	17.6	VATEFSETAPATLK	100		0.93
4	Controle	46	Salmonella enterica serovar Typhimurium str. LT2 / SGSC1412 / ATCC 700720	pgk	STM3069	Phosphoglycerate kinase	P65702					5	9	99.5	17.6	VLPAVAMLEER	100		0.93
4	Controle	47	Salmonella enterica serovar Typhimurium str. LT2 / SGSC1412 / ATCC 700720	pgk	STM3069	Phosphoglycerate kinase	P65702	41278	5.09	542	11	3	9	99.7	11.6	FADVACAGPLLAAELDALGK	100	147.515	0.92
4	Controle	47	Salmonella enterica serovar Typhimurium str. LT2 / SGSC1412 / ATCC 700720	pgk	STM3069	Phosphoglycerate kinase	P65702					3	9	99.7	11.6	LLTTCDIPVPTDVR	100		0.92
4	Controle	47	Salmonella enterica serovar Typhimurium str. LT2 / SGSC1412 / ATCC 700720	pgk	STM3069	Phosphoglycerate kinase	P65702					3	9	99.7	11.6	VLPAVAMLEER	100		0.92
4	Controle	48	Salmonella enterica serovar Typhimurium str. LT2 / SGSC1412 / ATCC 700720	pgk	STM3069	Phosphoglycerate kinase	P65702	41278	5.09	259	16	2	4	99.7	7.24	LLTTCDIPVPTDVR	99.8	150.45	0.46
4	Controle	48	Salmonella enterica serovar Typhimurium str. LT2 / SGSC1412 / ATCC 700720	pgk	STM3069	Phosphoglycerate kinase	P65702					2	4	99.7	7.24	VATEFSETAPATLK	99.8		0.46
4	Tratado	49	Salmonella enterica serovar Typhimurium str. LT2 / SGSC1412 / ATCC 700720	pgk	STM3069	Phosphoglycerate kinase	P65702	41278	5.09	136	7	2	2	99.7	7.24	LLTTCDIPVPTDVR	99.8	138.99	0.29
4	Tratado	49	Salmonella enterica serovar Typhimurium str. LT2 / SGSC1412 / ATCC 700720	pgk	STM3069	Phosphoglycerate kinase	P65702					2	2	99.7	7.24	VATEFSETAPATLK	99.8		0.29
4	Tratado	50	Salmonella enterica serovar Typhimurium str. LT2 / SGSC1412 / ATCC 700720	pgk	STM3069	Phosphoglycerate kinase	P65702	41278	5.09	103	7	2	2	99.7	7.24	LLTTCDIPVPTDVR	99.8	99.039	0.32
4	Tratado	50	Salmonella enterica serovar Typhimurium str. LT2 / SGSC1412 / ATCC 700720	pgk	STM3069	Phosphoglycerate kinase	P65702					2	2	96.5	7.24	VATEFSETAPATLK	99.8		0.32
4	Tratado	51	Salmonella enterica serovar Typhimurium str. LT2 / SGSC1412 / ATCC 700720	pgk	STM3069	Phosphoglycerate kinase	P65702	41278	5.09	148	7	2	3	99.7	7.24	LLTTCDIPVPTDVR	99.8	119.014	0.55
4	Tratado	51	Salmonella enterica serovar Typhimurium str. LT2 / SGSC1412 / ATCC 700720	pgk	STM3069	Phosphoglycerate kinase	P65702					2	3	98.6	7.24	VATEFSETAPATLK	99.8		0.55
6	Controle	52	Salmonella enterica serovar Typhimurium str. LT2 / SGSC1412 / ATCC 700720	pgk	STM3069	Phosphoglycerate kinase	P65702	41278	5.09	200	7	2	4	99.7	7.24	LLTTCDIPVPTDVR	99.8	114.955	0.858
6	Controle	52	Salmonella enterica serovar Typhimurium str. LT2 / SGSC1412 / ATCC 700720	pgk	STM3069	Phosphoglycerate kinase	P65702					2	4	99.4	7.24	VATEFSETAPATLK	99.8		0.858
6	Controle	53	Salmonella enterica serovar Typhimurium str. LT2 / SGSC1412 / ATCC 700720	pgk	STM3069	Phosphoglycerate kinase	P65702	41278	5.09	286	7	2	6	99.7	7.24	LLTTCDIPVPTDVR	99.8	116.34	0.763
6	Controle	53	Salmonella enterica serovar Typhimurium str. LT2 / SGSC1412 / ATCC 700720	pgk	STM3069	Phosphoglycerate kinase	P65702					2	6	99.7	7.24	VATEFSETAPATLK	99.8		0.763
6	Controle	54	Salmonella enterica serovar Typhimurium str. LT2 / SGSC1412 / ATCC 700720	pgk	STM3069	Phosphoglycerate kinase	P65702	41278	5.09	252	7	2	5	99.7	7.24	LLTTCDIPVPTDVR	99.8	113.57	0.629
6	Controle	54	Salmonella enterica serovar Typhimurium str. LT2 / SGSC1412 / ATCC 700720	pgk	STM3069	Phosphoglycerate kinase	P65702					2	5	99.7	7.24	VATEFSETAPATLK	99.8		0.629
6	Tratado	55	Salmonella enterica serovar Typhimurium str. LT2 / SGSC1412 / ATCC 700720	pgk	STM3069	Phosphoglycerate kinase	P65702	41278	5.09	470	22	5	8	99.7	22.2	FADVACAGPLLAAELDALGK	100	168.91	0.826
6	Tratado	55	Salmonella enterica serovar Typhimurium str. LT2 / SGSC1412 / ATCC 700720	pgk	STM3069	Phosphoglycerate kinase	P65702					5	8	99.7	22.2	LLTTCDIPVPTDVR	100		0.826
6	Tratado	55	Salmonella enterica serovar Typhimurium str. LT2 / SGSC1412 / ATCC 700720	pgk	STM3069	Phosphoglycerate kinase	P65702					5	8	99.7	22.2	SVNDVKEDEQILDIGDASAQQLAEILK	100		0.826
6	Tratado	55	Salmonella enterica serovar Typhimurium str. LT2 / SGSC1412 / ATCC 700720	pgk	STM3069	Phosphoglycerate kinase	P65702					5	8	99.7	22.2	VATEFSETAPATLK	100		0.826
6	Tratado	55	Salmonella enterica serovar Typhimurium str. LT2 / SGSC1412 / ATCC 700720	pgk	STM3069	Phosphoglycerate kinase	P65702					5	8	99.3	22.2	VLPAVAMLEER	100		0.826
6	Tratado	56	Salmonella enterica serovar Typhimurium str. LT2 / SGSC1412 / ATCC 700720	pgk	STM3069	Phosphoglycerate kinase	P65702	41278	5.09	156	10	2	3	99.7	7.24	LLTTCDIPVPTDVR	99.8	78.923	0.435
6	Tratado	56	Salmonella enterica serovar Typhimurium str. LT2 / SGSC1412 / ATCC 700720	pgk	STM3069	Phosphoglycerate kinase	P65702					2	3	99.7	7.24	VATEFSETAPATLK	99.8		0.435
6	Tratado	57	Salmonella enterica serovar Typhimurium str. LT2 / SGSC1412 / ATCC 700720	pgk	STM3069	Phosphoglycerate kinase	P65702	41278	5.09	158	19	2	2	99.7	7.24	LLTTCDIPVPTDVR	99.8	123.916	0.229
6	Tratado	57	Salmonella enterica serovar Typhimurium str. LT2 / SGSC1412 / ATCC 700720	pgk	STM3069	Phosphoglycerate kinase	P65702					2	2	99.7	7.24	VATEFSETAPATLK	99.8		0.229
7	Controle	58	Salmonella enterica serovar Typhimurium str. LT2 / SGSC1412 / ATCC 700720	pgk	STM3069	Phosphoglycerate kinase	P65702	41278	5.09	181	12	2	2	99.7	7.24	LLTTCDIPVPTDVR	99.8	111.16	0.242
7	Controle	58	Salmonella enterica serovar Typhimurium str. LT2 / SGSC1412 / ATCC 700720	pgk	STM3069	Phosphoglycerate kinase	P65702					2	2	99.7	7.24	VATEFSETAPATLK	99.8		0.242
7	Controle	59	Salmonella enterica serovar Typhimurium str. LT2 / SGSC1412 / ATCC 700720	pgk	STM3069	Phosphoglycerate kinase	P65702	41278	5.09	414	19	4	4	99.7	15.2	FADVACAGPLLAAELDALGK	100	122.755	0.86
7	Controle	59	Salmonella enterica serovar Typhimurium str. LT2 / SGSC1412 / ATCC 700720	pgk	STM3069	Phosphoglycerate kinase	P65702					4	4	99.7	15.2	LLTTCDIPVPTDVR	100		0.86
7	Controle	59	Salmonella enterica serovar Typhimurium str. LT2 / SGSC1412 / ATCC 700720	pgk	STM3069	Phosphoglycerate kinase	P65702					4	4	99.7	15.2	VATEFSETAPATLK	100		0.86
7	Controle	59	Salmonella enterica serovar Typhimurium str. LT2 / SGSC1412 / ATCC 700720	pgk	STM3069	Phosphoglycerate kinase	P65702					4	4	92.5	15.2	VLPAVAMLEER	100		0.86
7	Controle	60	Salmonella enterica serovar Typhimurium str. LT2 / SGSC1412 / ATCC 700720	pgk	STM3069	Phosphoglycerate kinase	P65702	41278	5.09	271	22	4	4	99.7	19.4	FADVACAGPLLAAELDALGK	100	134.35	0.535
7	Controle	60	Salmonella enterica serovar Typhimurium str. LT2 / SGSC1412 / ATCC 700720	pgk	STM3069	Phosphoglycerate kinase	P65702					4	4	99.7	19.4	LLTTCDIPVPTDVR	100		0.535
7	Controle	60	Salmonella enterica serovar Typhimurium str. LT2 / SGSC1412 / ATCC 700720	pgk	STM3069	Phosphoglycerate kinase	P65702					4	4	97.1	19.4	SVNDVKEDEQILDIGDASAQQLAEILK	100		0.535
7	Controle	60	Salmonella enterica serovar Typhimurium str. LT2 / SGSC1412 / ATCC 700720	pgk	STM3069	Phosphoglycerate kinase	P65702					4	4	99.7	19.4	VATEFSETAPATLK	100		0.535
7	Tratado	61	Salmonella enterica serovar Typhimurium str. LT2 / SGSC1412 / ATCC 700720	pgk	STM3069	Phosphoglycerate kinase	P65702	41278	5.09	442	12	3	3	99.7	12.4	FADVACAGPLLAAELDALGK	100	200.17	0.619
7	Tratado	61	Salmonella enterica serovar Typhimurium str. LT2 / SGSC1412 / ATCC 700720	pgk	STM3069	Phosphoglycerate kinase	P65702					3	3	99.7	12.4	LLTTCDIPVPTDVR	100		0.619
7	Tratado	61	Salmonella enterica serovar Typhimurium str. LT2 / SGSC1412 / ATCC 700720	pgk	STM3069	Phosphoglycerate kinase	P65702					3	3	99.7	12.4	VATEFSETAPATLK	100		0.619
7	Tratado	62	Salmonella enterica serovar Typhimurium str. LT2 / SGSC1412 / ATCC 700720	pgk	STM3069	Phosphoglycerate kinase	P65702	41278	5.09	192	15	3	3	96.6	12.4	FADVACAGPLLAAELDALGK	100	205.93	0.315
7	Tratado	62	Salmonella enterica serovar Typhimurium str. LT2 / SGSC1412 / ATCC 700720	pgk	STM3069	Phosphoglycerate kinase	P65702					3	3	99.7	12.4	LLTTCDIPVPTDVR	100		0.315
7	Tratado	62	Salmonella enterica serovar Typhimurium str. LT2 / SGSC1412 / ATCC 700720	pgk	STM3069	Phosphoglycerate kinase	P65702					3	3	99.7	12.4	VATEFSETAPATLK	100		0.315
7	Tratado	63	Salmonella enterica serovar Typhimurium str. LT2 / SGSC1412 / ATCC 700720	pgk	STM3069	Phosphoglycerate kinase	P65702	41278	5.09	431	25	5	5	99.7	22.2	FADVACAGPLLAAELDALGK	100	211.69	0.699
7	Tratado	63	Salmonella enterica serovar Typhimurium str. LT2 / SGSC1412 / ATCC 700720	pgk	STM3069	Phosphoglycerate kinase	P65702					5	5	99.7	22.2	LLTTCDIPVPTDVR	100		0.699
7	Tratado	63	Salmonella enterica serovar Typhimurium str. LT2 / SGSC1412 / ATCC 700720	pgk	STM3069	Phosphoglycerate kinase	P65702					5	5	98.9	22.2	SVNDVKEDEQILDIGDASAQQLAEILK	100		0.699
7	Tratado	63	Salmonella enterica serovar Typhimurium str. LT2 / SGSC1412 / ATCC 700720	pgk	STM3069	Phosphoglycerate kinase	P65702					5	5	99.7	22.2	VATEFSETAPATLK	100		0.699
7	Tratado	63	Salmonella enterica serovar Typhimurium str. LT2 / SGSC1412 / ATCC 700720	pgk	STM3069	Phosphoglycerate kinase	P65702					5	5	98.9	22.2	VLPAVAMLEER	100		0.699
12	Controle	64	Salmonella enterica serovar Typhimurium str. LT2 / SGSC1412 / ATCC 700720	pgk	STM3069	Phosphoglycerate kinase	P65702	41278	5.09	57	3	1	2	95.3	3.62	VATEFSETAPATLK	94.5	203.16	0.499
12	Controle	65	Salmonella enterica serovar Typhimurium str. LT2 / SGSC1412 / ATCC 700720	pgk	STM3069	Phosphoglycerate kinase	P65702	41278	5.09	158	16	2	2	99.7	7.24	LLTTCDIPVPTDVR	99.8	196.755	0.238
12	Controle	65	Salmonella enterica serovar Typhimurium str. LT2 / SGSC1412 / ATCC 700720	pgk	STM3069	Phosphoglycerate kinase	P65702					2	2	99.7	7.24	VATEFSETAPATLK	99.8		0.238
12	Controle	66	Salmonella enterica serovar Typhimurium str. LT2 / SGSC1412 / ATCC 700720	pgk	STM3069	Phosphoglycerate kinase	P65702	41278	5.09	314	15	3	5	99.7	10.1	LLTTCDIPVPTDVR	100	190.35	0.557
12	Controle	66	Salmonella enterica serovar Typhimurium str. LT2 / SGSC1412 / ATCC 700720	pgk	STM3069	Phosphoglycerate kinase	P65702					3	5	99.7	10.1	VATEFSETAPATLK	100		0.557
12	Controle	66	Salmonella enterica serovar Typhimurium str. LT2 / SGSC1412 / ATCC 700720	pgk	STM3069	Phosphoglycerate kinase	P65702					3	5	93.9	10.1	VLPAVAMLEER	100		0.557
12	Tratado	67	Salmonella enterica serovar Typhimurium str. LT2 / SGSC1412 / ATCC 700720	pgk	STM3069	Phosphoglycerate kinase	P65702	41278	5.09	311	16	3	5	97	12.4	FADVACAGPLLAAELDALGK	100	138.46	0.573
12	Tratado	67	Salmonella enterica serovar Typhimurium str. LT2 / SGSC1412 / ATCC 700720	pgk	STM3069	Phosphoglycerate kinase	P65702					3	5	99.7	12.4	LLTTCDIPVPTDVR	100		0.573
12	Tratado	67	Salmonella enterica serovar Typhimurium str. LT2 / SGSC1412 / ATCC 700720	pgk	STM3069	Phosphoglycerate kinase	P65702					3	5	99.7	12.4	VATEFSETAPATLK	100		0.573
12	Tratado	68	Salmonella enterica serovar Typhimurium str. LT2 / SGSC1412 / ATCC 700720	pgk	STM3069	Phosphoglycerate kinase	P65702	41278	5.09	329	22	2	5	99.7	7.24	LLTTCDIPVPTDVR	100	140.43	0.554
12	Tratado	68	Salmonella enterica serovar Typhimurium str. LT2 / SGSC1412 / ATCC 700720	pgk	STM3069	Phosphoglycerate kinase	P65702					2	5	99.7	7.24	VATEFSETAPATLK	100		0.554
12	Tratado	69	Salmonella enterica serovar Typhimurium str. LT2 / SGSC1412 / ATCC 700720	pgk	STM3069	Phosphoglycerate kinase	P65702	41278	5.09	298	12	2	4	99.7	7.24	LLTTCDIPVPTDVR	99.8	142.4	0.455
12	Tratado	69	Salmonella enterica serovar Typhimurium str. LT2 / SGSC1412 / ATCC 700720	pgk	STM3069	Phosphoglycerate kinase	P65702					2	4	99.7	7.24	VATEFSETAPATLK	99.8		0.455
36	Controle	76	Salmonella enterica serovar Typhimurium str. LT2 / SGSC1412 / ATCC 700720	pgk	STM3069	Phosphoglycerate kinase	P65702	41278	5.09	217	7	2	3	99.7	7.24	LLTTCDIPVPTDVR	99.8	95.815	0.373
36	Controle	76	Salmonella enterica serovar Typhimurium str. LT2 / SGSC1412 / ATCC 700720	pgk	STM3069	Phosphoglycerate kinase	P65702					2	3	99.7	7.24	VATEFSETAPATLK	99.8		0.373
36	Controle	77	Salmonella enterica serovar Typhimurium str. LT2 / SGSC1412 / ATCC 700720	pgk	STM3069	Phosphoglycerate kinase	P65702	41278	5.09	171	10	2	2	99.7	7.24	LLTTCDIPVPTDVR	99.8	94.2935	0.234
36	Controle	77	Salmonella enterica serovar Typhimurium str. LT2 / SGSC1412 / ATCC 700720	pgk	STM3069	Phosphoglycerate kinase	P65702					2	2	99.7	7.24	VATEFSETAPATLK	99.8		0.234
36	Controle	78	Salmonella enterica serovar Typhimurium str. LT2 / SGSC1412 / ATCC 700720	pgk	STM3069	Phosphoglycerate kinase	P65702	41278	5.09	220	7	2	3	99.7	7.24	LLTTCDIPVPTDVR	99.8	92.772	0.374
36	Controle	78	Salmonella enterica serovar Typhimurium str. LT2 / SGSC1412 / ATCC 700720	pgk	STM3069	Phosphoglycerate kinase	P65702					2	3	99.2	7.24	VATEFSETAPATLK	99.8		0.374
36	Tratado	79	Salmonella enterica serovar Typhimurium str. LT2 / SGSC1412 / ATCC 700720	pgk	STM3069	Phosphoglycerate kinase	P65702	41278	5.09	259	7	2	3	99.7	7.24	LLTTCDIPVPTDVR	99.8	143.78	0.366
36	Tratado	79	Salmonella enterica serovar Typhimurium str. LT2 / SGSC1412 / ATCC 700720	pgk	STM3069	Phosphoglycerate kinase	P65702					2	3	99.7	7.24	VATEFSETAPATLK	99.8		0.366
36	Tratado	80	Salmonella enterica serovar Typhimurium str. LT2 / SGSC1412 / ATCC 700720	pgk	STM3069	Phosphoglycerate kinase	P65702	41278	5.09	146	7	2	2	99.7	7.24	LLTTCDIPVPTDVR	99.8	139.16	0.244
36	Tratado	80	Salmonella enterica serovar Typhimurium str. LT2 / SGSC1412 / ATCC 700720	pgk	STM3069	Phosphoglycerate kinase	P65702					2	2	99.7	7.24	VATEFSETAPATLK	99.8		0.244
36	Tratado	81	Salmonella enterica serovar Typhimurium str. LT2 / SGSC1412 / ATCC 700720	pgk	STM3069	Phosphoglycerate kinase	P65702	41278	5.09	247	10	2	4	99.7	7.24	LLTTCDIPVPTDVR	99.8	134.54	0.483
36	Tratado	81	Salmonella enterica serovar Typhimurium str. LT2 / SGSC1412 / ATCC 700720	pgk	STM3069	Phosphoglycerate kinase	P65702					2	4	99.7	7.24	VATEFSETAPATLK	99.8		0.483
4	Controle	46	Salmonella enterica serovar Typhimurium str. LT2 / SGSC1412 / ATCC 700720	tpiA	STM4081	Triosephosphate isomerase	Q8ZKP7	26900	5.68	151	18	3	3	99.7	18.4	ELAGVAGCDVAIAPPEMYIDLAKR	100	201.01	0.31
4	Controle	46	Salmonella enterica serovar Typhimurium str. LT2 / SGSC1412 / ATCC 700720	tpiA	STM4081	Triosephosphate isomerase	Q8ZKP7					3	3	99.4	18.4	HMVNELVANLRK	100		0.31
4	Controle	46	Salmonella enterica serovar Typhimurium str. LT2 / SGSC1412 / ATCC 700720	tpiA	STM4081	Triosephosphate isomerase	Q8ZKP7					3	3	97.8	18.4	MRHPLVMGNWK	100		0.31
4	Controle	47	Salmonella enterica serovar Typhimurium str. LT2 / SGSC1412 / ATCC 700720	tpiA	STM4081	Triosephosphate isomerase	Q8ZKP7	26900	5.68	142	18	2	2	99.7	14.1	ELAGVAGCDVAIAPPEMYIDLAKR	100	191.46	0.21
4	Controle	47	Salmonella enterica serovar Typhimurium str. LT2 / SGSC1412 / ATCC 700720	tpiA	STM4081	Triosephosphate isomerase	Q8ZKP7					2	2	94	14.1	HMVNELVANLRK	100		0.21
4	Controle	48	Salmonella enterica serovar Typhimurium str. LT2 / SGSC1412 / ATCC 700720	tpiA	STM4081	Triosephosphate isomerase	Q8ZKP7	26900	5.68	142	18	2	2	99.7	14.1	ELAGVAGCDVAIAPPEMYIDLAKR	100	196.235	0.21
4	Controle	48	Salmonella enterica serovar Typhimurium str. LT2 / SGSC1412 / ATCC 700720	tpiA	STM4081	Triosephosphate isomerase	Q8ZKP7					2	2	94	14.1	HMVNELVANLRK	100		0.21
6	Tratado	55	Salmonella enterica serovar Typhimurium str. LT2 / SGSC1412 / ATCC 700720	tpiA	STM4081	Triosephosphate isomerase	Q8ZKP7	26900	5.68	368	18	3	7	99.7	18.4	ELAGVAGCDVAIAPPEMYIDLAKR	100	129.585	0.722
6	Tratado	55	Salmonella enterica serovar Typhimurium str. LT2 / SGSC1412 / ATCC 700720	tpiA	STM4081	Triosephosphate isomerase	Q8ZKP7					3	7	99.2	18.4	HMVNELVANLRK	100		0.722
6	Tratado	55	Salmonella enterica serovar Typhimurium str. LT2 / SGSC1412 / ATCC 700720	tpiA	STM4081	Triosephosphate isomerase	Q8ZKP7					3	7	99.1	18.4	MRHPLVMGNWK	100		0.722
6	Tratado	56	Salmonella enterica serovar Typhimurium str. LT2 / SGSC1412 / ATCC 700720	tpiA	STM4081	Triosephosphate isomerase	Q8ZKP7	26900	5.68	56	4	1	1	99.4	4.71	HMVNELVANLRK	94.5	118.58	0.145
6	Tratado	57	Salmonella enterica serovar Typhimurium str. LT2 / SGSC1412 / ATCC 700720	tpiA	STM4081	Triosephosphate isomerase	Q8ZKP7	26900	5.68	163	18	3	5	99.7	18.4	ELAGVAGCDVAIAPPEMYIDLAKR	100	140.59	0.573
6	Tratado	57	Salmonella enterica serovar Typhimurium str. LT2 / SGSC1412 / ATCC 700720	tpiA	STM4081	Triosephosphate isomerase	Q8ZKP7					3	5	98.8	18.4	HMVNELVANLRK	100		0.573
6	Tratado	57	Salmonella enterica serovar Typhimurium str. LT2 / SGSC1412 / ATCC 700720	tpiA	STM4081	Triosephosphate isomerase	Q8ZKP7					3	5	99.3	18.4	MRHPLVMGNWK	100		0.573
7	Controle	58	Salmonella enterica serovar Typhimurium str. LT2 / SGSC1412 / ATCC 700720	tpiA	STM4081	Triosephosphate isomerase	Q8ZKP7	26900	5.68	124	20	1	1	99.7	9.41	ELAGVAGCDVAIAPPEMYIDLAKR	94.5	88.5215	0.214
7	Controle	59	Salmonella enterica serovar Typhimurium str. LT2 / SGSC1412 / ATCC 700720	tpiA	STM4081	Triosephosphate isomerase	Q8ZKP7	26900	5.68	176	34	3	3	99.7	25.1	ELAGVAGCDVAIAPPEMYIDLAKR	100	126.46	0.323
7	Controle	59	Salmonella enterica serovar Typhimurium str. LT2 / SGSC1412 / ATCC 700720	tpiA	STM4081	Triosephosphate isomerase	Q8ZKP7					3	3	99.7	25.1	EQGLTPVLCIGETEAENEAGKTEEVCAR	100		0.323
7	Controle	59	Salmonella enterica serovar Typhimurium str. LT2 / SGSC1412 / ATCC 700720	tpiA	STM4081	Triosephosphate isomerase	Q8ZKP7					3	3	98.8	25.1	HMVNELVANLRK	100		0.323
7	Controle	60	Salmonella enterica serovar Typhimurium str. LT2 / SGSC1412 / ATCC 700720	tpiA	STM4081	Triosephosphate isomerase	Q8ZKP7	26900	5.68	124	20	1	1	99.7	9.41	ELAGVAGCDVAIAPPEMYIDLAKR	94.5	50.583	0.214
7	Tratado	61	Salmonella enterica serovar Typhimurium str. LT2 / SGSC1412 / ATCC 700720	tpiA	STM4081	Triosephosphate isomerase	Q8ZKP7	26900	5.68	122	14	2	2	99.7	14.1	ELAGVAGCDVAIAPPEMYIDLAKR	99.8	89.594	0.206
7	Tratado	61	Salmonella enterica serovar Typhimurium str. LT2 / SGSC1412 / ATCC 700720	tpiA	STM4081	Triosephosphate isomerase	Q8ZKP7					2	2	99	14.1	HMVNELVANLRK	99.8		0.206
7	Tratado	62	Salmonella enterica serovar Typhimurium str. LT2 / SGSC1412 / ATCC 700720	tpiA	STM4081	Triosephosphate isomerase	Q8ZKP7	26900	5.68	83	9	1	1	99.7	9.41	ELAGVAGCDVAIAPPEMYIDLAKR	94.5	76.229	0.21
7	Tratado	63	Salmonella enterica serovar Typhimurium str. LT2 / SGSC1412 / ATCC 700720	tpiA	STM4081	Triosephosphate isomerase	Q8ZKP7	26900	5.68	106	14	2	2	99.7	14.1	ELAGVAGCDVAIAPPEMYIDLAKR	99.8	62.864	0.2
7	Tratado	63	Salmonella enterica serovar Typhimurium str. LT2 / SGSC1412 / ATCC 700720	tpiA	STM4081	Triosephosphate isomerase	Q8ZKP7					2	2	99.3	14.1	HMVNELVANLRK	99.8		0.2
12	Tratado	67	Salmonella enterica serovar Typhimurium str. LT2 / SGSC1412 / ATCC 700720	tpiA	STM4081	Triosephosphate isomerase	Q8ZKP7	26900	5.68	136	25	1	2	99.7	11	EQGLTPVLCIGETEAENEAGKTEEVCAR	99.4	15.0678	0.221
12	Tratado	68	Salmonella enterica serovar Typhimurium str. LT2 / SGSC1412 / ATCC 700720	tpiA	STM4081	Triosephosphate isomerase	Q8ZKP7	26900	5.68	136	25	1	2	99.7	11	EQGLTPVLCIGETEAENEAGKTEEVCAR	99.4	21.511	0.221
12	Tratado	69	Salmonella enterica serovar Typhimurium str. LT2 / SGSC1412 / ATCC 700720	tpiA	STM4081	Triosephosphate isomerase	Q8ZKP7	26900	5.68	44	14	1	1	92	4.71	HMVNELVANLRK	91.1	8.6245	0.114
12	Controle	66	Salmonella enterica serovar Typhimurium str. LT2 / SGSC1412 / ATCC 700720	gapA	STM1290	Glyceraldehyde-3-phosphate dehydrogenase	P0A1P0	35735	6.33	46	3	1	1	98.2	3.32	AGIALNDNFVK	94.6	33.897	0.111
12	Tratado	67	Salmonella enterica serovar Typhimurium str. LT2 / SGSC1412 / ATCC 700720	gapA	STM1290	Glyceraldehyde-3-phosphate dehydrogenase	P0A1P0	35735	6.33	101	19	1	2	99.7	3.32	AGIALNDNFVK	94.4	44.834	0.229
12	Tratado	68	Salmonella enterica serovar Typhimurium str. LT2 / SGSC1412 / ATCC 700720	gapA	STM1290	Glyceraldehyde-3-phosphate dehydrogenase	P0A1P0	35735	6.33	81	3	1	2	99.7	3.32	AGIALNDNFVK	94.5	22.96	0.221
4	Controle	46	Salmonella enterica serovar Typhimurium str. LT2 / SGSC1412 / ATCC 700720	adk	STM0488	Adenylate kinase	P0A1V4	23530	5.53	358	42	5	9	99.7	34.6	DIMDAGKLVTDELVIALVK	100	207.38	0.93
4	Controle	46	Salmonella enterica serovar Typhimurium str. LT2 / SGSC1412 / ATCC 700720	adk	STM0488	Adenylate kinase	P0A1V4					5	9	99.7	34.6	IILLGAPGAGKGTQAQFIMEK	100		0.93
4	Controle	46	Salmonella enterica serovar Typhimurium str. LT2 / SGSC1412 / ATCC 700720	adk	STM0488	Adenylate kinase	P0A1V4					5	9	99.7	34.6	NGFLLDGFPR	100		0.93
4	Controle	46	Salmonella enterica serovar Typhimurium str. LT2 / SGSC1412 / ATCC 700720	adk	STM0488	Adenylate kinase	P0A1V4					5	9	99.7	34.6	VDGTQAVADVR	100		0.93
4	Controle	46	Salmonella enterica serovar Typhimurium str. LT2 / SGSC1412 / ATCC 700720	adk	STM0488	Adenylate kinase	P0A1V4					5	9	99.7	34.6	YGIPQISTGDMLR	100		0.93
4	Controle	47	Salmonella enterica serovar Typhimurium str. LT2 / SGSC1412 / ATCC 700720	adk	STM0488	Adenylate kinase	P0A1V4	23530	5.53	272	42	6	6	99.7	39.3	IILLGAPGAGKGTQAQFIMEK	100	157.2	0.61
4	Controle	47	Salmonella enterica serovar Typhimurium str. LT2 / SGSC1412 / ATCC 700720	adk	STM0488	Adenylate kinase	P0A1V4					6	6	99.7	39.3	LVEYHQMTAPLIGYYQK	100		0.61
4	Controle	47	Salmonella enterica serovar Typhimurium str. LT2 / SGSC1412 / ATCC 700720	adk	STM0488	Adenylate kinase	P0A1V4					6	6	99.7	39.3	LVTDELVIALVK	100		0.61
4	Controle	47	Salmonella enterica serovar Typhimurium str. LT2 / SGSC1412 / ATCC 700720	adk	STM0488	Adenylate kinase	P0A1V4					6	6	99.7	39.3	NGFLLDGFPR	100		0.61
4	Controle	47	Salmonella enterica serovar Typhimurium str. LT2 / SGSC1412 / ATCC 700720	adk	STM0488	Adenylate kinase	P0A1V4					6	6	98.8	39.3	VDGTQAVADVR	100		0.61
4	Controle	47	Salmonella enterica serovar Typhimurium str. LT2 / SGSC1412 / ATCC 700720	adk	STM0488	Adenylate kinase	P0A1V4					6	6	99.7	39.3	YGIPQISTGDMLR	100		0.61
4	Controle	48	Salmonella enterica serovar Typhimurium str. LT2 / SGSC1412 / ATCC 700720	adk	STM0488	Adenylate kinase	P0A1V4	23530	5.53	118	17	2	2	99.7	13.1	LVEYHQMTAPLIGYYQK	99.8	182.29	0.23
4	Controle	48	Salmonella enterica serovar Typhimurium str. LT2 / SGSC1412 / ATCC 700720	adk	STM0488	Adenylate kinase	P0A1V4					2	2	99.7	13.1	VDGTQAVADVR	99.8		0.23
4	Tratado	49	Salmonella enterica serovar Typhimurium str. LT2 / SGSC1412 / ATCC 700720	adk	STM0488	Adenylate kinase	P0A1V4	23530	5.53	78	22	1	2	99	5.14	VDGTQAVADVR	94.4	212.525	0.29
4	Tratado	50	Salmonella enterica serovar Typhimurium str. LT2 / SGSC1412 / ATCC 700720	adk	STM0488	Adenylate kinase	P0A1V4	23530	5.53	134	33	3	5	97.9	15.9	NGFLLDGFPR	100	159.13	0.79
4	Tratado	50	Salmonella enterica serovar Typhimurium str. LT2 / SGSC1412 / ATCC 700720	adk	STM0488	Adenylate kinase	P0A1V4					3	5	99.3	15.9	VDGTQAVADVR	100		0.79
4	Tratado	50	Salmonella enterica serovar Typhimurium str. LT2 / SGSC1412 / ATCC 700720	adk	STM0488	Adenylate kinase	P0A1V4					3	5	98.9	15.9	YGIPQISTGDMLR	100		0.79
4	Tratado	51	Salmonella enterica serovar Typhimurium str. LT2 / SGSC1412 / ATCC 700720	adk	STM0488	Adenylate kinase	P0A1V4	23530	5.53	159	13	2	4	94.9	13.1	LVEYHQMTAPLIGYYQK	99.7	265.92	0.74
4	Tratado	51	Salmonella enterica serovar Typhimurium str. LT2 / SGSC1412 / ATCC 700720	adk	STM0488	Adenylate kinase	P0A1V4					2	4	99.7	13.1	VDGTQAVADVR	99.7		0.74
6	Controle	52	Salmonella enterica serovar Typhimurium str. LT2 / SGSC1412 / ATCC 700720	adk	STM0488	Adenylate kinase	P0A1V4	23530	5.53	94	5	1	1	99.7	5.14	VDGTQAVADVR	94.4	34.196	0.215
6	Controle	53	Salmonella enterica serovar Typhimurium str. LT2 / SGSC1412 / ATCC 700720	adk	STM0488	Adenylate kinase	P0A1V4	23530	5.53	80	5	1	1	99.7	5.14	VDGTQAVADVR	94.6	31.014	0.127
6	Controle	54	Salmonella enterica serovar Typhimurium str. LT2 / SGSC1412 / ATCC 700720	adk	STM0488	Adenylate kinase	P0A1V4	23530	5.53	87	13	1	1	99.7	5.14	VDGTQAVADVR	94.2	27.832	0.126
6	Tratado	55	Salmonella enterica serovar Typhimurium str. LT2 / SGSC1412 / ATCC 700720	adk	STM0488	Adenylate kinase	P0A1V4	23530	5.53	244	36	4	4	99.7	27.6	IILLGAPGAGKGTQAQFIMEK	100	121.84	0.413
6	Tratado	55	Salmonella enterica serovar Typhimurium str. LT2 / SGSC1412 / ATCC 700720	adk	STM0488	Adenylate kinase	P0A1V4					4	4	99.7	27.6	LVEYHQMTAPLIGYYQK	100		0.413
6	Tratado	55	Salmonella enterica serovar Typhimurium str. LT2 / SGSC1412 / ATCC 700720	adk	STM0488	Adenylate kinase	P0A1V4					4	4	92.4	27.6	NGFLLDGFPR	100		0.413
6	Tratado	55	Salmonella enterica serovar Typhimurium str. LT2 / SGSC1412 / ATCC 700720	adk	STM0488	Adenylate kinase	P0A1V4					4	4	99.7	27.6	VDGTQAVADVR	100		0.413
6	Tratado	56	Salmonella enterica serovar Typhimurium str. LT2 / SGSC1412 / ATCC 700720	adk	STM0488	Adenylate kinase	P0A1V4	23530	5.53	56	13	1	1	99.1	5.14	VDGTQAVADVR	94.5	109.536	0.145
6	Tratado	57	Salmonella enterica serovar Typhimurium str. LT2 / SGSC1412 / ATCC 700720	adk	STM0488	Adenylate kinase	P0A1V4	23530	5.53	217	23	4	7	99.4	23.8	LVEYHQMTAPLIGYYQK	100	97.232	0.803
6	Tratado	57	Salmonella enterica serovar Typhimurium str. LT2 / SGSC1412 / ATCC 700720	adk	STM0488	Adenylate kinase	P0A1V4					4	7	99.1	23.8	NGFLLDGFPR	100		0.803
6	Tratado	57	Salmonella enterica serovar Typhimurium str. LT2 / SGSC1412 / ATCC 700720	adk	STM0488	Adenylate kinase	P0A1V4					4	7	99.7	23.8	VDGTQAVADVR	100		0.803
6	Tratado	57	Salmonella enterica serovar Typhimurium str. LT2 / SGSC1412 / ATCC 700720	adk	STM0488	Adenylate kinase	P0A1V4					4	7	99.7	23.8	YGIPQISTGDMLR	100		0.803
7	Controle	58	Salmonella enterica serovar Typhimurium str. LT2 / SGSC1412 / ATCC 700720	adk	STM0488	Adenylate kinase	P0A1V4	23530	5.53	60	13	1	1	99.7	7.94	LVEYHQMTAPLIGYYQK	94.5	112.546	0.121
7	Controle	59	Salmonella enterica serovar Typhimurium str. LT2 / SGSC1412 / ATCC 700720	adk	STM0488	Adenylate kinase	P0A1V4	23530	5.53	97	13	2	2	99.7	13.1	LVEYHQMTAPLIGYYQK	99.8	130.45	0.215
7	Controle	59	Salmonella enterica serovar Typhimurium str. LT2 / SGSC1412 / ATCC 700720	adk	STM0488	Adenylate kinase	P0A1V4					2	2	99.7	13.1	VDGTQAVADVR	99.8		0.215
7	Controle	60	Salmonella enterica serovar Typhimurium str. LT2 / SGSC1412 / ATCC 700720	adk	STM0488	Adenylate kinase	P0A1V4	23530	5.53	135	17	3	3	97.7	17.8	LVEYHQMTAPLIGYYQK	100	94.643	0.428
7	Controle	60	Salmonella enterica serovar Typhimurium str. LT2 / SGSC1412 / ATCC 700720	adk	STM0488	Adenylate kinase	P0A1V4					3	3	98.6	17.8	NGFLLDGFPR	100		0.428
7	Controle	60	Salmonella enterica serovar Typhimurium str. LT2 / SGSC1412 / ATCC 700720	adk	STM0488	Adenylate kinase	P0A1V4					3	3	99.7	17.8	VDGTQAVADVR	100		0.428
7	Tratado	61	Salmonella enterica serovar Typhimurium str. LT2 / SGSC1412 / ATCC 700720	adk	STM0488	Adenylate kinase	P0A1V4	23530	5.53	155	13	2	2	99.7	13.1	LVEYHQMTAPLIGYYQK	99.8	124.88	0.206
7	Tratado	61	Salmonella enterica serovar Typhimurium str. LT2 / SGSC1412 / ATCC 700720	adk	STM0488	Adenylate kinase	P0A1V4					2	2	99.7	13.1	VDGTQAVADVR	99.8		0.206
7	Tratado	62	Salmonella enterica serovar Typhimurium str. LT2 / SGSC1412 / ATCC 700720	adk	STM0488	Adenylate kinase	P0A1V4	23530	5.53	90	17	1	1	99.2	4.67	NGFLLDGFPR	98.5	119.84	0.21
7	Tratado	63	Salmonella enterica serovar Typhimurium str. LT2 / SGSC1412 / ATCC 700720	adk	STM0488	Adenylate kinase	P0A1V4	23530	5.53	177	17	3	3	99.7	17.8	LVEYHQMTAPLIGYYQK	100	114.8	0.4
7	Tratado	63	Salmonella enterica serovar Typhimurium str. LT2 / SGSC1412 / ATCC 700720	adk	STM0488	Adenylate kinase	P0A1V4					3	3	99.6	17.8	NGFLLDGFPR	100		0.4
7	Tratado	63	Salmonella enterica serovar Typhimurium str. LT2 / SGSC1412 / ATCC 700720	adk	STM0488	Adenylate kinase	P0A1V4					3	3	99.7	17.8	VDGTQAVADVR	100		0.4
12	Controle	64	Salmonella enterica serovar Typhimurium str. LT2 / SGSC1412 / ATCC 700720	adk	STM0488	Adenylate kinase	P0A1V4	23530	5.53	51	5	1	1	99.4	5.14	VDGTQAVADVR	94.5	56.899	0.249
12	Controle	65	Salmonella enterica serovar Typhimurium str. LT2 / SGSC1412 / ATCC 700720	adk	STM0488	Adenylate kinase	P0A1V4	23530	5.53	102	13	2	2	99.1	13.1	LVEYHQMTAPLIGYYQK	99.8	49.719	0.238
12	Controle	65	Salmonella enterica serovar Typhimurium str. LT2 / SGSC1412 / ATCC 700720	adk	STM0488	Adenylate kinase	P0A1V4					2	2	99.7	13.1	VDGTQAVADVR	99.8		0.238
12	Controle	66	Salmonella enterica serovar Typhimurium str. LT2 / SGSC1412 / ATCC 700720	adk	STM0488	Adenylate kinase	P0A1V4	23530	5.53	84	13	2	2	98.6	13.1	LVEYHQMTAPLIGYYQK	99.8	64.079	0.223
12	Controle	66	Salmonella enterica serovar Typhimurium str. LT2 / SGSC1412 / ATCC 700720	adk	STM0488	Adenylate kinase	P0A1V4					2	2	99.7	13.1	VDGTQAVADVR	99.8		0.223
12	Tratado	67	Salmonella enterica serovar Typhimurium str. LT2 / SGSC1412 / ATCC 700720	adk	STM0488	Adenylate kinase	P0A1V4	23530	5.53	61	7	1	1	99.7	7.94	LVEYHQMTAPLIGYYQK	94.4	38.454	0.115
12	Tratado	68	Salmonella enterica serovar Typhimurium str. LT2 / SGSC1412 / ATCC 700720	adk	STM0488	Adenylate kinase	P0A1V4	23530	5.53	130	13	2	2	99.7	13.1	LVEYHQMTAPLIGYYQK	99.8	41.6375	0.221
12	Tratado	68	Salmonella enterica serovar Typhimurium str. LT2 / SGSC1412 / ATCC 700720	adk	STM0488	Adenylate kinase	P0A1V4					2	2	99.7	13.1	VDGTQAVADVR	99.8		0.221
12	Tratado	69	Salmonella enterica serovar Typhimurium str. LT2 / SGSC1412 / ATCC 700720	adk	STM0488	Adenylate kinase	P0A1V4	23530	5.53	95	13	2	2	99.7	13.1	LVEYHQMTAPLIGYYQK	99.8	44.821	0.227
12	Tratado	69	Salmonella enterica serovar Typhimurium str. LT2 / SGSC1412 / ATCC 700720	adk	STM0488	Adenylate kinase	P0A1V4					2	2	97	13.1	VDGTQAVADVR	99.8		0.227
36	Controle	76	Salmonella enterica serovar Typhimurium str. LT2 / SGSC1412 / ATCC 700720	adk	STM0488	Adenylate kinase	P0A1V4	23530	5.53	159	19	3	4	99.7	19.2	LVEYHQMTAPLIGYYQK	100	55.272	0.497
36	Controle	76	Salmonella enterica serovar Typhimurium str. LT2 / SGSC1412 / ATCC 700720	adk	STM0488	Adenylate kinase	P0A1V4					3	4	99.7	19.2	VDGTQAVADVR	100		0.497
36	Controle	76	Salmonella enterica serovar Typhimurium str. LT2 / SGSC1412 / ATCC 700720	adk	STM0488	Adenylate kinase	P0A1V4					3	4	99.7	19.2	YGIPQISTGDMLR	100		0.497
36	Controle	77	Salmonella enterica serovar Typhimurium str. LT2 / SGSC1412 / ATCC 700720	adk	STM0488	Adenylate kinase	P0A1V4	23530	5.53	95	13	2	2	99.7	13.1	LVEYHQMTAPLIGYYQK	99.8	46.431	0.234
36	Controle	77	Salmonella enterica serovar Typhimurium str. LT2 / SGSC1412 / ATCC 700720	adk	STM0488	Adenylate kinase	P0A1V4					2	2	97.5	13.1	VDGTQAVADVR	99.8		0.234
36	Controle	78	Salmonella enterica serovar Typhimurium str. LT2 / SGSC1412 / ATCC 700720	adk	STM0488	Adenylate kinase	P0A1V4	23530	5.53	58	13	1	1	99.7	7.94	LVEYHQMTAPLIGYYQK	94.6	50.8515	0.125
36	Tratado	79	Salmonella enterica serovar Typhimurium str. LT2 / SGSC1412 / ATCC 700720	adk	STM0488	Adenylate kinase	P0A1V4	23530	5.53	52	9	1	1	98.6	5.14	VDGTQAVADVR	98.7	21.0735	0.121
36	Tratado	80	Salmonella enterica serovar Typhimurium str. LT2 / SGSC1412 / ATCC 700720	adk	STM0488	Adenylate kinase	P0A1V4	23530	5.53	81	13	2	2	99.7	13.1	LVEYHQMTAPLIGYYQK	99.8	30.916	0.244
36	Tratado	80	Salmonella enterica serovar Typhimurium str. LT2 / SGSC1412 / ATCC 700720	adk	STM0488	Adenylate kinase	P0A1V4					2	2	95.2	13.1	VDGTQAVADVR	99.8		0.244
36	Tratado	81	Salmonella enterica serovar Typhimurium str. LT2 / SGSC1412 / ATCC 700720	adk	STM0488	Adenylate kinase	P0A1V4	23530	5.53	52	9	1	1	98.6	5.14	VDGTQAVADVR	98.7	11.231	0.121
4	Controle	46	Salmonella enterica serovar Typhimurium str. LT2 / SGSC1412 / ATCC 700720	deoC	STM4567	Deoxyribose-phosphate aldolase	Q8ZJV8	27895	5.87	63	4	1	1	99.7	4.53	FGASSLLASLLK	94.2	2.2395	0.1
4	Controle	47	Salmonella enterica serovar Typhimurium str. LT2 / SGSC1412 / ATCC 700720	deoC	STM4567	Deoxyribose-phosphate aldolase	Q8ZJV8	27895	5.87	87	4	1	1	99.7	4.53	FGASSLLASLLK	94.4	10.841	0.1
4	Controle	48	Salmonella enterica serovar Typhimurium str. LT2 / SGSC1412 / ATCC 700720	deoC	STM4567	Deoxyribose-phosphate aldolase	Q8ZJV8	27895	5.87	87	4	1	1	99.7	4.53	FGASSLLASLLK	94.4	6.54025	0.1
7	Controle	58	Salmonella enterica serovar Typhimurium str. LT2 / SGSC1412 / ATCC 700720	deoC	STM4567	Deoxyribose-phosphate aldolase	Q8ZJV8	27895	5.87	59	4	1	1	99.7	4.53	FGASSLLASLLK	94.3	4.6435	0.108
7	Controle	59	Salmonella enterica serovar Typhimurium str. LT2 / SGSC1412 / ATCC 700720	deoC	STM4567	Deoxyribose-phosphate aldolase	Q8ZJV8	27895	5.87	59	4	1	1	99.7	4.53	FGASSLLASLLK	94.3	4.84	0.108
7	Controle	60	Salmonella enterica serovar Typhimurium str. LT2 / SGSC1412 / ATCC 700720	deoC	STM4567	Deoxyribose-phosphate aldolase	Q8ZJV8	27895	5.87	67	4	1	1	99.7	4.53	FGASSLLASLLK	94.5	4.447	0.107
7	Tratado	61	Salmonella enterica serovar Typhimurium str. LT2 / SGSC1412 / ATCC 700720	deoC	STM4567	Deoxyribose-phosphate aldolase	Q8ZJV8	27895	5.87	101	4	1	1	99.7	4.53	FGASSLLASLLK	94.3	3.00115	0.206
7	Tratado	62	Salmonella enterica serovar Typhimurium str. LT2 / SGSC1412 / ATCC 700720	deoC	STM4567	Deoxyribose-phosphate aldolase	Q8ZJV8	27895	5.87	51	4	1	1	99	4.53	FGASSLLASLLK	94.5	3.7983	0.105
7	Tratado	63	Salmonella enterica serovar Typhimurium str. LT2 / SGSC1412 / ATCC 700720	deoC	STM4567	Deoxyribose-phosphate aldolase	Q8ZJV8	27895	5.87	55	4	1	1	99.5	4.53	FGASSLLASLLK	94.4	2.204	0.0999
36	Tratado	79	Salmonella enterica serovar Typhimurium str. LT2 / SGSC1412 / ATCC 700720	deoC	STM4567	Deoxyribose-phosphate aldolase	Q8ZJV8	27895	5.87	182	5	1	2	99.7	5.28	TPVGNTAAICIYPR	94.3	18.638	0.244
36	Tratado	80	Salmonella enterica serovar Typhimurium str. LT2 / SGSC1412 / ATCC 700720	deoC	STM4567	Deoxyribose-phosphate aldolase	Q8ZJV8	27895	5.87	44	4	1	1	97.5	4.53	FGASSLLASLLK	94.1	11.115	0.121
36	Tratado	81	Salmonella enterica serovar Typhimurium str. LT2 / SGSC1412 / ATCC 700720	deoC	STM4567	Deoxyribose-phosphate aldolase	Q8ZJV8	27895	5.87	44	4	1	1	97.5	4.53	FGASSLLASLLK	94.1	3.5919	0.121
12	Tratado	67	Salmonella enterica serovar Typhimurium str. LT2 / SGSC1412 / ATCC 700720	ppnP	STM0391	Pyrimidine/purine nucleoside phosphorylase	Q8ZRE7	10152	5.01	37	22	1	1	90	10.6	VLLPGTVEWK	89	16.3845	0.111
12	Tratado	68	Salmonella enterica serovar Typhimurium str. LT2 / SGSC1412 / ATCC 700720	ppnP	STM0391	Pyrimidine/purine nucleoside phosphorylase	Q8ZRE7	10152	5.01	37	22	1	1	90	10.6	VLLPGTVEWK	89	14.156	0.111
12	Tratado	69	Salmonella enterica serovar Typhimurium str. LT2 / SGSC1412 / ATCC 700720	ppnP	STM0391	Pyrimidine/purine nucleoside phosphorylase	Q8ZRE7	10152	5.01	45	10	1	1	97.3	10.6	VLLPGTVEWK	94.4	18.613	0.114
4	Controle	46	Salmonella enterica serovar Typhimurium str. LT2 / SGSC1412 / ATCC 700720	ackA	STM2337	Acetate kinase	P63411	43572	5.93	150	4	1	1	99.7	4.75	CVDTSMGLTPLEGLVMGTR	94.2	19.27	0.1
4	Controle	47	Salmonella enterica serovar Typhimurium str. LT2 / SGSC1412 / ATCC 700720	ackA	STM2337	Acetate kinase	P63411	43572	5.93	216	4	1	2	99.7	4.75	CVDTSMGLTPLEGLVMGTR	94.4	18.4825	0.21
4	Controle	48	Salmonella enterica serovar Typhimurium str. LT2 / SGSC1412 / ATCC 700720	ackA	STM2337	Acetate kinase	P63411	43572	5.93	111	8	1	2	99.7	3.75	ESGLLGLTEVTSDCR	94.2	17.695	0.23
6	Tratado	55	Salmonella enterica serovar Typhimurium str. LT2 / SGSC1412 / ATCC 700720	ackA	STM2337	Acetate kinase	P63411	43572	5.93	189	14	3	3	99.7	14.2	CVDTSMGLTPLEGLVMGTR	100	25.307	0.31
6	Tratado	55	Salmonella enterica serovar Typhimurium str. LT2 / SGSC1412 / ATCC 700720	ackA	STM2337	Acetate kinase	P63411					3	3	99.7	14.2	EGTRPAVVIPTNEELVIAQDASR	100		0.31
6	Tratado	55	Salmonella enterica serovar Typhimurium str. LT2 / SGSC1412 / ATCC 700720	ackA	STM2337	Acetate kinase	P63411					3	3	99.7	14.2	ESGLLGLTEVTSDCR	100		0.31
6	Tratado	56	Salmonella enterica serovar Typhimurium str. LT2 / SGSC1412 / ATCC 700720	ackA	STM2337	Acetate kinase	P63411	43572	5.93	99	5	1	2	99.7	5.75	EGTRPAVVIPTNEELVIAQDASR	94.7	26.2565	0.229
6	Tratado	57	Salmonella enterica serovar Typhimurium str. LT2 / SGSC1412 / ATCC 700720	ackA	STM2337	Acetate kinase	P63411	43572	5.93	99	5	1	2	99.7	5.75	EGTRPAVVIPTNEELVIAQDASR	94.7	27.206	0.229
7	Controle	58	Salmonella enterica serovar Typhimurium str. LT2 / SGSC1412 / ATCC 700720	ackA	STM2337	Acetate kinase	P63411	43572	5.93	109	10	1	1	99.7	5.75	EGTRPAVVIPTNEELVIAQDASR	99.5	48.5445	0.108
7	Controle	59	Salmonella enterica serovar Typhimurium str. LT2 / SGSC1412 / ATCC 700720	ackA	STM2337	Acetate kinase	P63411	43572	5.93	109	10	1	1	99.7	5.75	EGTRPAVVIPTNEELVIAQDASR	99.5	85.803	0.108
7	Controle	60	Salmonella enterica serovar Typhimurium str. LT2 / SGSC1412 / ATCC 700720	ackA	STM2337	Acetate kinase	P63411	43572	5.93	92	9	1	1	99.3	3.75	ESGLLGLTEVTSDCR	98.5	11.286	0.214
7	Tratado	61	Salmonella enterica serovar Typhimurium str. LT2 / SGSC1412 / ATCC 700720	ackA	STM2337	Acetate kinase	P63411	43572	5.93	217	14	2	2	99.7	10.5	CVDTSMGLTPLEGLVMGTR	99.9	97.317	0.206
7	Tratado	61	Salmonella enterica serovar Typhimurium str. LT2 / SGSC1412 / ATCC 700720	ackA	STM2337	Acetate kinase	P63411					2	2	99.7	10.5	EGTRPAVVIPTNEELVIAQDASR	99.9		0.206
7	Tratado	62	Salmonella enterica serovar Typhimurium str. LT2 / SGSC1412 / ATCC 700720	ackA	STM2337	Acetate kinase	P63411	43572	5.93	131	10	2	2	99.7	10.5	CVDTSMGLTPLEGLVMGTR	99.8	71.767	0.21
7	Tratado	62	Salmonella enterica serovar Typhimurium str. LT2 / SGSC1412 / ATCC 700720	ackA	STM2337	Acetate kinase	P63411					2	2	99.7	10.5	EGTRPAVVIPTNEELVIAQDASR	99.8		0.21
7	Tratado	63	Salmonella enterica serovar Typhimurium str. LT2 / SGSC1412 / ATCC 700720	ackA	STM2337	Acetate kinase	P63411	43572	5.93	106	10	1	1	99.7	5.75	EGTRPAVVIPTNEELVIAQDASR	94.4	84.542	0.0999
12	Tratado	67	Salmonella enterica serovar Typhimurium str. LT2 / SGSC1412 / ATCC 700720	ackA	STM2337	Acetate kinase	P63411	43572	5.93	116	5	1	1	99.7	5.75	EGTRPAVVIPTNEELVIAQDASR	94.4	18.508	0.115
12	Tratado	68	Salmonella enterica serovar Typhimurium str. LT2 / SGSC1412 / ATCC 700720	ackA	STM2337	Acetate kinase	P63411	43572	5.93	121	14	1	1	99.7	5.75	EGTRPAVVIPTNEELVIAQDASR	94.5	17.713	0.111
12	Tratado	69	Salmonella enterica serovar Typhimurium str. LT2 / SGSC1412 / ATCC 700720	ackA	STM2337	Acetate kinase	P63411	43572	5.93	67	5	1	1	99.7	5.75	EGTRPAVVIPTNEELVIAQDASR	94.4	16.918	0.114
4	Controle	46	Salmonella enterica serovar Typhimurium str. LT2 / SGSC1412 / ATCC 700720	rpiA	STM3063	Ribose-5-phosphate isomerase A	P66692	22938	5.08	134	15	1	2	99.7	8.68	QVDILGKFPLPVEVIPMAR	94.2	23.888	0.21
4	Controle	47	Salmonella enterica serovar Typhimurium str. LT2 / SGSC1412 / ATCC 700720	rpiA	STM3063	Ribose-5-phosphate isomerase A	P66692	22938	5.08	134	8	1	2	99.7	8.68	QVDILGKFPLPVEVIPMAR	94.4	23.421	0.21
4	Controle	48	Salmonella enterica serovar Typhimurium str. LT2 / SGSC1412 / ATCC 700720	rpiA	STM3063	Ribose-5-phosphate isomerase A	P66692	22938	5.08	134	8	1	2	99.7	8.68	QVDILGKFPLPVEVIPMAR	94.4	23.6545	0.21
7	Controle	58	Salmonella enterica serovar Typhimurium str. LT2 / SGSC1412 / ATCC 700720	rpiA	STM3063	Ribose-5-phosphate isomerase A	P66692	22938	5.08	51	6	1	1	99.3	6.39	GADVALIGTPDGVK	94.3	58.2785	0.108
7	Controle	59	Salmonella enterica serovar Typhimurium str. LT2 / SGSC1412 / ATCC 700720	rpiA	STM3063	Ribose-5-phosphate isomerase A	P66692	22938	5.08	51	6	1	1	99.3	6.39	GADVALIGTPDGVK	94.3	38.152	0.108
7	Controle	60	Salmonella enterica serovar Typhimurium str. LT2 / SGSC1412 / ATCC 700720	rpiA	STM3063	Ribose-5-phosphate isomerase A	P66692	22938	5.08	98	15	1	1	99.7	6.39	GADVALIGTPDGVK	99.3	78.405	0.214
7	Tratado	61	Salmonella enterica serovar Typhimurium str. LT2 / SGSC1412 / ATCC 700720	rpiA	STM3063	Ribose-5-phosphate isomerase A	P66692	22938	5.08	58	6	1	1	99.7	6.39	GADVALIGTPDGVK	94.3	96.184	0.103
7	Tratado	62	Salmonella enterica serovar Typhimurium str. LT2 / SGSC1412 / ATCC 700720	rpiA	STM3063	Ribose-5-phosphate isomerase A	P66692	22938	5.08	61	6	1	1	96.8	6.39	GADVALIGTPDGVK	94.5	60.372	0.21
7	Tratado	63	Salmonella enterica serovar Typhimurium str. LT2 / SGSC1412 / ATCC 700720	rpiA	STM3063	Ribose-5-phosphate isomerase A	P66692	22938	5.08	61	6	1	1	96.8	6.39	GADVALIGTPDGVK	94.5	78.278	0.21
36	Controle	76	Salmonella enterica serovar Typhimurium str. LT2 / SGSC1412 / ATCC 700720	rpiA	STM3063	Ribose-5-phosphate isomerase A	P66692	22938	5.08	61	6	1	2	98.4	6.39	GADVALIGTPDGVK	94.3	34.902	0.248
36	Controle	77	Salmonella enterica serovar Typhimurium str. LT2 / SGSC1412 / ATCC 700720	rpiA	STM3063	Ribose-5-phosphate isomerase A	P66692	22938	5.08	46	6	1	1	97.7	6.39	GADVALIGTPDGVK	94	28.391	0.117
36	Controle	78	Salmonella enterica serovar Typhimurium str. LT2 / SGSC1412 / ATCC 700720	rpiA	STM3063	Ribose-5-phosphate isomerase A	P66692	22938	5.08	46	6	1	1	97.7	6.39	GADVALIGTPDGVK	94	31.6465	0.117
36	Tratado	79	Salmonella enterica serovar Typhimurium str. LT2 / SGSC1412 / ATCC 700720	rpiA	STM3063	Ribose-5-phosphate isomerase A	P66692	22938	5.08	42	6	1	1	94.6	6.39	GADVALIGTPDGVK	93.8	10.029	0.122
36	Tratado	80	Salmonella enterica serovar Typhimurium str. LT2 / SGSC1412 / ATCC 700720	rpiA	STM3063	Ribose-5-phosphate isomerase A	P66692	22938	5.08	64	6	1	1	99.7	6.39	GADVALIGTPDGVK	94.1	17.3005	0.121
36	Tratado	81	Salmonella enterica serovar Typhimurium str. LT2 / SGSC1412 / ATCC 700720	rpiA	STM3063	Ribose-5-phosphate isomerase A	P66692	22938	5.08	64	6	1	1	99.7	6.39	GADVALIGTPDGVK	94.1	24.572	0.121
4	Controle	46	Salmonella enterica serovar Typhimurium str. LT2 / SGSC1412 / ATCC 700720	ribH	STM0417	6,7-dimethyl-8-ribityllumazine synthase	P66038	15998	5.10	506	25	3	6	99.7	25	AGNKGAEAALTALEMINVLK	100	62.8475	0.62
4	Controle	46	Salmonella enterica serovar Typhimurium str. LT2 / SGSC1412 / ATCC 700720	ribH	STM0417	6,7-dimethyl-8-ribityllumazine synthase	P66038					3	6	99.7	25	FNQFINDSLLDGAVDALTR	100		0.62
4	Controle	46	Salmonella enterica serovar Typhimurium str. LT2 / SGSC1412 / ATCC 700720	ribH	STM0417	6,7-dimethyl-8-ribityllumazine synthase	P66038					3	6	99.7	25	GAEAALTALEMINVLK	100		0.62
4	Controle	47	Salmonella enterica serovar Typhimurium str. LT2 / SGSC1412 / ATCC 700720	ribH	STM0417	6,7-dimethyl-8-ribityllumazine synthase	P66038	15998	5.10	275	25	3	3	99.7	25	AGNKGAEAALTALEMINVLK	100	57.314	0.31
4	Controle	47	Salmonella enterica serovar Typhimurium str. LT2 / SGSC1412 / ATCC 700720	ribH	STM0417	6,7-dimethyl-8-ribityllumazine synthase	P66038					3	3	99.7	25	FNQFINDSLLDGAVDALTR	100		0.31
4	Controle	47	Salmonella enterica serovar Typhimurium str. LT2 / SGSC1412 / ATCC 700720	ribH	STM0417	6,7-dimethyl-8-ribityllumazine synthase	P66038					3	3	99.5	25	GAEAALTALEMINVLK	100		0.31
4	Controle	48	Salmonella enterica serovar Typhimurium str. LT2 / SGSC1412 / ATCC 700720	ribH	STM0417	6,7-dimethyl-8-ribityllumazine synthase	P66038	15998	5.10	374	25	2	5	97.2	25	AGNKGAEAALTALEMINVLK	99.8	68.381	0.57
4	Controle	48	Salmonella enterica serovar Typhimurium str. LT2 / SGSC1412 / ATCC 700720	ribH	STM0417	6,7-dimethyl-8-ribityllumazine synthase	P66038					2	5	99.7	25	FNQFINDSLLDGAVDALTR	99.8		0.57
6	Tratado	55	Salmonella enterica serovar Typhimurium str. LT2 / SGSC1412 / ATCC 700720	ribH	STM0417	6,7-dimethyl-8-ribityllumazine synthase	P66038	15998	5.10	291	25	3	3	99.7	25	AGNKGAEAALTALEMINVLK	100	18.546	0.31
6	Tratado	55	Salmonella enterica serovar Typhimurium str. LT2 / SGSC1412 / ATCC 700720	ribH	STM0417	6,7-dimethyl-8-ribityllumazine synthase	P66038					3	3	99.7	25	FNQFINDSLLDGAVDALTR	100		0.31
6	Tratado	55	Salmonella enterica serovar Typhimurium str. LT2 / SGSC1412 / ATCC 700720	ribH	STM0417	6,7-dimethyl-8-ribityllumazine synthase	P66038					3	3	99.7	25	GAEAALTALEMINVLK	100		0.31
6	Tratado	56	Salmonella enterica serovar Typhimurium str. LT2 / SGSC1412 / ATCC 700720	ribH	STM0417	6,7-dimethyl-8-ribityllumazine synthase	P66038	15998	5.10	250	43	2	3	99.7	25	AGNKGAEAALTALEMINVLK	99.8	17.6815	0.344
6	Tratado	56	Salmonella enterica serovar Typhimurium str. LT2 / SGSC1412 / ATCC 700720	ribH	STM0417	6,7-dimethyl-8-ribityllumazine synthase	P66038					2	3	99.7	25	FNQFINDSLLDGAVDALTR	99.8		0.344
6	Tratado	57	Salmonella enterica serovar Typhimurium str. LT2 / SGSC1412 / ATCC 700720	ribH	STM0417	6,7-dimethyl-8-ribityllumazine synthase	P66038	15998	5.10	250	43	2	3	99.7	25	AGNKGAEAALTALEMINVLK	99.8	16.817	0.344
6	Tratado	57	Salmonella enterica serovar Typhimurium str. LT2 / SGSC1412 / ATCC 700720	ribH	STM0417	6,7-dimethyl-8-ribityllumazine synthase	P66038					2	3	99.7	25	FNQFINDSLLDGAVDALTR	99.8		0.344
7	Controle	58	Salmonella enterica serovar Typhimurium str. LT2 / SGSC1412 / ATCC 700720	ribH	STM0417	6,7-dimethyl-8-ribityllumazine synthase	P66038	15998	5.10	140	15	2	2	99.7	25	AGNKGAEAALTALEMINVLK	99.7	70.421	0.363
7	Controle	58	Salmonella enterica serovar Typhimurium str. LT2 / SGSC1412 / ATCC 700720	ribH	STM0417	6,7-dimethyl-8-ribityllumazine synthase	P66038					2	2	93.8	25	FNQFINDSLLDGAVDALTR	99.7		0.363
7	Controle	59	Salmonella enterica serovar Typhimurium str. LT2 / SGSC1412 / ATCC 700720	ribH	STM0417	6,7-dimethyl-8-ribityllumazine synthase	P66038	15998	5.10	237	43	2	2	99.7	25	AGNKGAEAALTALEMINVLK	99.8	51.254	0.323
7	Controle	59	Salmonella enterica serovar Typhimurium str. LT2 / SGSC1412 / ATCC 700720	ribH	STM0417	6,7-dimethyl-8-ribityllumazine synthase	P66038					2	2	99.7	25	FNQFINDSLLDGAVDALTR	99.8		0.323
7	Controle	60	Salmonella enterica serovar Typhimurium str. LT2 / SGSC1412 / ATCC 700720	ribH	STM0417	6,7-dimethyl-8-ribityllumazine synthase	P66038	15998	5.10	521	43	2	2	99.7	25	AGNKGAEAALTALEMINVLK	99.8	89.588	0.857
7	Controle	60	Salmonella enterica serovar Typhimurium str. LT2 / SGSC1412 / ATCC 700720	ribH	STM0417	6,7-dimethyl-8-ribityllumazine synthase	P66038					2	2	99.7	25	FNQFINDSLLDGAVDALTR	99.8		0.857
7	Tratado	61	Salmonella enterica serovar Typhimurium str. LT2 / SGSC1412 / ATCC 700720	ribH	STM0417	6,7-dimethyl-8-ribityllumazine synthase	P66038	15998	5.10	273	43	2	2	99.7	25	AGNKGAEAALTALEMINVLK	99.8	35.4685	0.31
7	Tratado	61	Salmonella enterica serovar Typhimurium str. LT2 / SGSC1412 / ATCC 700720	ribH	STM0417	6,7-dimethyl-8-ribityllumazine synthase	P66038					2	2	99.7	25	FNQFINDSLLDGAVDALTR	99.8		0.31
7	Tratado	62	Salmonella enterica serovar Typhimurium str. LT2 / SGSC1412 / ATCC 700720	ribH	STM0417	6,7-dimethyl-8-ribityllumazine synthase	P66038	15998	5.10	290	25	3	3	99.7	25	AGNKGAEAALTALEMINVLK	100	35.496	0.42
7	Tratado	62	Salmonella enterica serovar Typhimurium str. LT2 / SGSC1412 / ATCC 700720	ribH	STM0417	6,7-dimethyl-8-ribityllumazine synthase	P66038					3	3	99.7	25	FNQFINDSLLDGAVDALTR	100		0.42
7	Tratado	62	Salmonella enterica serovar Typhimurium str. LT2 / SGSC1412 / ATCC 700720	ribH	STM0417	6,7-dimethyl-8-ribityllumazine synthase	P66038					3	3	98.4	25	GAEAALTALEMINVLK	100		0.42
7	Tratado	63	Salmonella enterica serovar Typhimurium str. LT2 / SGSC1412 / ATCC 700720	ribH	STM0417	6,7-dimethyl-8-ribityllumazine synthase	P66038	15998	5.10	313	43	2	2	99.7	25	AGNKGAEAALTALEMINVLK	99.8	35.441	0.3
7	Tratado	63	Salmonella enterica serovar Typhimurium str. LT2 / SGSC1412 / ATCC 700720	ribH	STM0417	6,7-dimethyl-8-ribityllumazine synthase	P66038					2	2	99.7	25	FNQFINDSLLDGAVDALTR	99.8		0.3
12	Controle	64	Salmonella enterica serovar Typhimurium str. LT2 / SGSC1412 / ATCC 700720	ribH	STM0417	6,7-dimethyl-8-ribityllumazine synthase	P66038	15998	5.10	329	25	2	5	99.7	25	AGNKGAEAALTALEMINVLK	99.8	38.0315	0.594
12	Controle	64	Salmonella enterica serovar Typhimurium str. LT2 / SGSC1412 / ATCC 700720	ribH	STM0417	6,7-dimethyl-8-ribityllumazine synthase	P66038					2	5	99.7	25	FNQFINDSLLDGAVDALTR	99.8		0.594
12	Controle	65	Salmonella enterica serovar Typhimurium str. LT2 / SGSC1412 / ATCC 700720	ribH	STM0417	6,7-dimethyl-8-ribityllumazine synthase	P66038	15998	5.10	329	25	2	5	99.7	25	AGNKGAEAALTALEMINVLK	99.8	39.269	0.594
12	Controle	65	Salmonella enterica serovar Typhimurium str. LT2 / SGSC1412 / ATCC 700720	ribH	STM0417	6,7-dimethyl-8-ribityllumazine synthase	P66038					2	5	99.7	25	FNQFINDSLLDGAVDALTR	99.8		0.594
12	Controle	66	Salmonella enterica serovar Typhimurium str. LT2 / SGSC1412 / ATCC 700720	ribH	STM0417	6,7-dimethyl-8-ribityllumazine synthase	P66038	15998	5.10	284	43	2	4	99.7	25	AGNKGAEAALTALEMINVLK	99.8	36.794	0.445
12	Controle	66	Salmonella enterica serovar Typhimurium str. LT2 / SGSC1412 / ATCC 700720	ribH	STM0417	6,7-dimethyl-8-ribityllumazine synthase	P66038					2	4	99.7	25	FNQFINDSLLDGAVDALTR	99.8		0.445
12	Tratado	67	Salmonella enterica serovar Typhimurium str. LT2 / SGSC1412 / ATCC 700720	ribH	STM0417	6,7-dimethyl-8-ribityllumazine synthase	P66038	15998	5.10	349	25	2	5	99.7	25	AGNKGAEAALTALEMINVLK	99.8	23.77	0.573
12	Tratado	67	Salmonella enterica serovar Typhimurium str. LT2 / SGSC1412 / ATCC 700720	ribH	STM0417	6,7-dimethyl-8-ribityllumazine synthase	P66038					2	5	99.7	25	FNQFINDSLLDGAVDALTR	99.8		0.573
12	Tratado	68	Salmonella enterica serovar Typhimurium str. LT2 / SGSC1412 / ATCC 700720	ribH	STM0417	6,7-dimethyl-8-ribityllumazine synthase	P66038	15998	5.10	173	43	2	3	99.7	25	AGNKGAEAALTALEMINVLK	99.8	26.6155	0.332
12	Tratado	68	Salmonella enterica serovar Typhimurium str. LT2 / SGSC1412 / ATCC 700720	ribH	STM0417	6,7-dimethyl-8-ribityllumazine synthase	P66038					2	3	99.7	25	FNQFINDSLLDGAVDALTR	99.8		0.332
12	Tratado	69	Salmonella enterica serovar Typhimurium str. LT2 / SGSC1412 / ATCC 700720	ribH	STM0417	6,7-dimethyl-8-ribityllumazine synthase	P66038	15998	5.10	337	25	2	4	99.7	25	AGNKGAEAALTALEMINVLK	99.8	29.461	0.455
12	Tratado	69	Salmonella enterica serovar Typhimurium str. LT2 / SGSC1412 / ATCC 700720	ribH	STM0417	6,7-dimethyl-8-ribityllumazine synthase	P66038					2	4	99.7	25	FNQFINDSLLDGAVDALTR	99.8		0.455
36	Tratado	79	Salmonella enterica serovar Typhimurium str. LT2 / SGSC1412 / ATCC 700720	ribH	STM0417	6,7-dimethyl-8-ribityllumazine synthase	P66038	15998	5.10	198	25	1	3	99.7	12.8	AGNKGAEAALTALEMINVLK	94.3	47.8085	0.366
36	Tratado	80	Salmonella enterica serovar Typhimurium str. LT2 / SGSC1412 / ATCC 700720	ribH	STM0417	6,7-dimethyl-8-ribityllumazine synthase	P66038	15998	5.10	404	25	2	5	99.7	25	AGNKGAEAALTALEMINVLK	99.8	60.716	0.611
36	Tratado	80	Salmonella enterica serovar Typhimurium str. LT2 / SGSC1412 / ATCC 700720	ribH	STM0417	6,7-dimethyl-8-ribityllumazine synthase	P66038					2	5	99.7	25	FNQFINDSLLDGAVDALTR	99.8		0.611
36	Tratado	81	Salmonella enterica serovar Typhimurium str. LT2 / SGSC1412 / ATCC 700720	ribH	STM0417	6,7-dimethyl-8-ribityllumazine synthase	P66038	15998	5.10	303	25	2	5	99.7	25	AGNKGAEAALTALEMINVLK	99.8	34.901	0.603
36	Tratado	81	Salmonella enterica serovar Typhimurium str. LT2 / SGSC1412 / ATCC 700720	ribH	STM0417	6,7-dimethyl-8-ribityllumazine synthase	P66038					2	5	99.7	25	FNQFINDSLLDGAVDALTR	99.8		0.603
4	Controle	46	Salmonella enterica serovar Typhimurium str. LT2 / SGSC1412 / ATCC 700720	eno	STM2952	Enolase	P64076	45627	5.25	1651	45	11	24	99.7	37.5	AFTSEEFTHFLEELTK	100	1030.7	2.49
4	Controle	46	Salmonella enterica serovar Typhimurium str. LT2 / SGSC1412 / ATCC 700720	eno	STM2952	Enolase	P64076					11	24	99.7	37.5	AVGAVNGPIAQAILGK	100		2.49
4	Controle	46	Salmonella enterica serovar Typhimurium str. LT2 / SGSC1412 / ATCC 700720	eno	STM2952	Enolase	P64076					11	24	99.7	37.5	AVGAVNGPIAQAILGKDAK	100		2.49
4	Controle	46	Salmonella enterica serovar Typhimurium str. LT2 / SGSC1412 / ATCC 700720	eno	STM2952	Enolase	P64076					11	24	99.7	37.5	DAGYTAVISHR	100		2.49
4	Controle	46	Salmonella enterica serovar Typhimurium str. LT2 / SGSC1412 / ATCC 700720	eno	STM2952	Enolase	P64076					11	24	99.7	37.5	FNQIGSLTETLAAIK	100		2.49
4	Controle	46	Salmonella enterica serovar Typhimurium str. LT2 / SGSC1412 / ATCC 700720	eno	STM2952	Enolase	P64076					11	24	99.7	37.5	GKGMNTAVGDEGGYAPNLGSNAEALAVIAEAVK	100		2.49
4	Controle	46	Salmonella enterica serovar Typhimurium str. LT2 / SGSC1412 / ATCC 700720	eno	STM2952	Enolase	P64076					11	24	99.7	37.5	GMNTAVGDEGGYAPNLGSNAEALAVIAEAVK	100		2.49
4	Controle	46	Salmonella enterica serovar Typhimurium str. LT2 / SGSC1412 / ATCC 700720	eno	STM2952	Enolase	P64076					11	24	99.6	37.5	GMPLYEHIAELNGTPGK	100		2.49
4	Controle	46	Salmonella enterica serovar Typhimurium str. LT2 / SGSC1412 / ATCC 700720	eno	STM2952	Enolase	P64076					11	24	99.7	37.5	SGETEDATIADLAVGTAAGQIK	100		2.49
4	Controle	46	Salmonella enterica serovar Typhimurium str. LT2 / SGSC1412 / ATCC 700720	eno	STM2952	Enolase	P64076					11	24	95.8	37.5	VIGREIIDSR	100		2.49
4	Controle	46	Salmonella enterica serovar Typhimurium str. LT2 / SGSC1412 / ATCC 700720	eno	STM2952	Enolase	P64076					11	24	99.7	37.5	VLGDKIQLVGDDLFVTNTK	100		2.49
4	Controle	47	Salmonella enterica serovar Typhimurium str. LT2 / SGSC1412 / ATCC 700720	eno	STM2952	Enolase	P64076	45627	5.25	1489	39	10	22	99.7	35.2	AFTSEEFTHFLEELTK	100	1352.5	2.25
4	Controle	47	Salmonella enterica serovar Typhimurium str. LT2 / SGSC1412 / ATCC 700720	eno	STM2952	Enolase	P64076					10	22	99.7	35.2	AVGAVNGPIAQAILGK	100		2.25
4	Controle	47	Salmonella enterica serovar Typhimurium str. LT2 / SGSC1412 / ATCC 700720	eno	STM2952	Enolase	P64076					10	22	99.7	35.2	AVGAVNGPIAQAILGKDAK	100		2.25
4	Controle	47	Salmonella enterica serovar Typhimurium str. LT2 / SGSC1412 / ATCC 700720	eno	STM2952	Enolase	P64076					10	22	99.7	35.2	DAGYTAVISHR	100		2.25
4	Controle	47	Salmonella enterica serovar Typhimurium str. LT2 / SGSC1412 / ATCC 700720	eno	STM2952	Enolase	P64076					10	22	99.7	35.2	FNQIGSLTETLAAIK	100		2.25
4	Controle	47	Salmonella enterica serovar Typhimurium str. LT2 / SGSC1412 / ATCC 700720	eno	STM2952	Enolase	P64076					10	22	99.7	35.2	GKGMNTAVGDEGGYAPNLGSNAEALAVIAEAVK	100		2.25
4	Controle	47	Salmonella enterica serovar Typhimurium str. LT2 / SGSC1412 / ATCC 700720	eno	STM2952	Enolase	P64076					10	22	99.7	35.2	GMNTAVGDEGGYAPNLGSNAEALAVIAEAVK	100		2.25
4	Controle	47	Salmonella enterica serovar Typhimurium str. LT2 / SGSC1412 / ATCC 700720	eno	STM2952	Enolase	P64076					10	22	99.7	35.2	GMPLYEHIAELNGTPGK	100		2.25
4	Controle	47	Salmonella enterica serovar Typhimurium str. LT2 / SGSC1412 / ATCC 700720	eno	STM2952	Enolase	P64076					10	22	99.7	35.2	SGETEDATIADLAVGTAAGQIK	100		2.25
4	Controle	47	Salmonella enterica serovar Typhimurium str. LT2 / SGSC1412 / ATCC 700720	eno	STM2952	Enolase	P64076					10	22	99.7	35.2	VLGDKIQLVGDDLFVTNTK	100		2.25
4	Controle	48	Salmonella enterica serovar Typhimurium str. LT2 / SGSC1412 / ATCC 700720	eno	STM2952	Enolase	P64076	45627	5.25	821	28	7	13	99.7	25	AFTSEEFTHFLEELTK	100	1191.6	1.49
4	Controle	48	Salmonella enterica serovar Typhimurium str. LT2 / SGSC1412 / ATCC 700720	eno	STM2952	Enolase	P64076					7	13	99.7	25	AVGAVNGPIAQAILGK	100		1.49
4	Controle	48	Salmonella enterica serovar Typhimurium str. LT2 / SGSC1412 / ATCC 700720	eno	STM2952	Enolase	P64076					7	13	99.5	25	DAGYTAVISHR	100		1.49
4	Controle	48	Salmonella enterica serovar Typhimurium str. LT2 / SGSC1412 / ATCC 700720	eno	STM2952	Enolase	P64076					7	13	99.7	25	FNQIGSLTETLAAIK	100		1.49
4	Controle	48	Salmonella enterica serovar Typhimurium str. LT2 / SGSC1412 / ATCC 700720	eno	STM2952	Enolase	P64076					7	13	96.1	25	GIANSILIK	100		1.49
4	Controle	48	Salmonella enterica serovar Typhimurium str. LT2 / SGSC1412 / ATCC 700720	eno	STM2952	Enolase	P64076					7	13	99.7	25	SGETEDATIADLAVGTAAGQIK	100		1.49
4	Controle	48	Salmonella enterica serovar Typhimurium str. LT2 / SGSC1412 / ATCC 700720	eno	STM2952	Enolase	P64076					7	13	99.7	25	VLGDKIQLVGDDLFVTNTK	100		1.49
4	Tratado	49	Salmonella enterica serovar Typhimurium str. LT2 / SGSC1412 / ATCC 700720	eno	STM2952	Enolase	P64076	45627	5.25	664	21	6	13	99.7	21.3	AVGAVNGPIAQAILGK	100	636.9	1.88
4	Tratado	49	Salmonella enterica serovar Typhimurium str. LT2 / SGSC1412 / ATCC 700720	eno	STM2952	Enolase	P64076					6	13	99.6	21.3	DAGYTAVISHR	100		1.88
4	Tratado	49	Salmonella enterica serovar Typhimurium str. LT2 / SGSC1412 / ATCC 700720	eno	STM2952	Enolase	P64076					6	13	99.4	21.3	FNQIGSLTETLAAIK	100		1.88
4	Tratado	49	Salmonella enterica serovar Typhimurium str. LT2 / SGSC1412 / ATCC 700720	eno	STM2952	Enolase	P64076					6	13	91.5	21.3	GIANSILIK	100		1.88
4	Tratado	49	Salmonella enterica serovar Typhimurium str. LT2 / SGSC1412 / ATCC 700720	eno	STM2952	Enolase	P64076					6	13	99.7	21.3	SGETEDATIADLAVGTAAGQIK	100		1.88
4	Tratado	49	Salmonella enterica serovar Typhimurium str. LT2 / SGSC1412 / ATCC 700720	eno	STM2952	Enolase	P64076					6	13	99.7	21.3	VLGDKIQLVGDDLFVTNTK	100		1.88
4	Tratado	50	Salmonella enterica serovar Typhimurium str. LT2 / SGSC1412 / ATCC 700720	eno	STM2952	Enolase	P64076	45627	5.25	615	29	6	12	99.7	21.3	AVGAVNGPIAQAILGK	100	565.94	1.89
4	Tratado	50	Salmonella enterica serovar Typhimurium str. LT2 / SGSC1412 / ATCC 700720	eno	STM2952	Enolase	P64076					6	12	97	21.3	DAGYTAVISHR	100		1.89
4	Tratado	50	Salmonella enterica serovar Typhimurium str. LT2 / SGSC1412 / ATCC 700720	eno	STM2952	Enolase	P64076					6	12	99.7	21.3	FNQIGSLTETLAAIK	100		1.89
4	Tratado	50	Salmonella enterica serovar Typhimurium str. LT2 / SGSC1412 / ATCC 700720	eno	STM2952	Enolase	P64076					6	12	94.1	21.3	GIANSILIK	100		1.89
4	Tratado	50	Salmonella enterica serovar Typhimurium str. LT2 / SGSC1412 / ATCC 700720	eno	STM2952	Enolase	P64076					6	12	99.7	21.3	SGETEDATIADLAVGTAAGQIK	100		1.89
4	Tratado	50	Salmonella enterica serovar Typhimurium str. LT2 / SGSC1412 / ATCC 700720	eno	STM2952	Enolase	P64076					6	12	99.7	21.3	VLGDKIQLVGDDLFVTNTK	100		1.89
4	Tratado	51	Salmonella enterica serovar Typhimurium str. LT2 / SGSC1412 / ATCC 700720	eno	STM2952	Enolase	P64076	45627	5.25	358	21	3	8	99.6	13	FNQIGSLTETLAAIK	100	494.98	1.47
4	Tratado	51	Salmonella enterica serovar Typhimurium str. LT2 / SGSC1412 / ATCC 700720	eno	STM2952	Enolase	P64076					3	8	99.7	13	SGETEDATIADLAVGTAAGQIK	100		1.47
4	Tratado	51	Salmonella enterica serovar Typhimurium str. LT2 / SGSC1412 / ATCC 700720	eno	STM2952	Enolase	P64076					3	8	99.2	13	VLGDKIQLVGDDLFVTNTK	100		1.47
6	Controle	52	Salmonella enterica serovar Typhimurium str. LT2 / SGSC1412 / ATCC 700720	eno	STM2952	Enolase	P64076	45627	5.25	256	5	1	3	99.7	5.09	SGETEDATIADLAVGTAAGQIK	94.4	124.28	0.644
6	Controle	53	Salmonella enterica serovar Typhimurium str. LT2 / SGSC1412 / ATCC 700720	eno	STM2952	Enolase	P64076	45627	5.25	225	8	1	3	99.7	5.09	SGETEDATIADLAVGTAAGQIK	99.2	30.882	0.382
6	Controle	54	Salmonella enterica serovar Typhimurium str. LT2 / SGSC1412 / ATCC 700720	eno	STM2952	Enolase	P64076	45627	5.25	244	17	1	2	99.7	5.09	SGETEDATIADLAVGTAAGQIK	94.2	89.386	0.252
6	Tratado	55	Salmonella enterica serovar Typhimurium str. LT2 / SGSC1412 / ATCC 700720	eno	STM2952	Enolase	P64076	45627	5.25	399	18	4	7	99.7	18.8	AFTSEEFTHFLEELTK	100	68.168	0.722
6	Tratado	55	Salmonella enterica serovar Typhimurium str. LT2 / SGSC1412 / ATCC 700720	eno	STM2952	Enolase	P64076					4	7	99.7	18.8	FNQIGSLTETLAAIK	100		0.722
6	Tratado	55	Salmonella enterica serovar Typhimurium str. LT2 / SGSC1412 / ATCC 700720	eno	STM2952	Enolase	P64076					4	7	99.7	18.8	GMNTAVGDEGGYAPNLGSNAEALAVIAEAVK	100		0.722
6	Tratado	55	Salmonella enterica serovar Typhimurium str. LT2 / SGSC1412 / ATCC 700720	eno	STM2952	Enolase	P64076					4	7	99.7	18.8	VLGDKIQLVGDDLFVTNTK	100		0.722
6	Tratado	56	Salmonella enterica serovar Typhimurium str. LT2 / SGSC1412 / ATCC 700720	eno	STM2952	Enolase	P64076	45627	5.25	118	19	2	3	99.7	8.1	AVGAVNGPIAQAILGK	99.6	43.074	0.435
6	Tratado	56	Salmonella enterica serovar Typhimurium str. LT2 / SGSC1412 / ATCC 700720	eno	STM2952	Enolase	P64076					2	3	92.9	8.1	VLGDKIQLVGDDLFVTNTK	99.6		0.435
6	Tratado	57	Salmonella enterica serovar Typhimurium str. LT2 / SGSC1412 / ATCC 700720	eno	STM2952	Enolase	P64076	45627	5.25	1280	34	9	20	99.7	31.7	AFTSEEFTHFLEELTK	100	55.621	2.29
6	Tratado	57	Salmonella enterica serovar Typhimurium str. LT2 / SGSC1412 / ATCC 700720	eno	STM2952	Enolase	P64076					9	20	99.7	31.7	AVGAVNGPIAQAILGK	100		2.29
6	Tratado	57	Salmonella enterica serovar Typhimurium str. LT2 / SGSC1412 / ATCC 700720	eno	STM2952	Enolase	P64076					9	20	99.7	31.7	AVGAVNGPIAQAILGKDAK	100		2.29
6	Tratado	57	Salmonella enterica serovar Typhimurium str. LT2 / SGSC1412 / ATCC 700720	eno	STM2952	Enolase	P64076					9	20	99.7	31.7	DAGYTAVISHR	100		2.29
6	Tratado	57	Salmonella enterica serovar Typhimurium str. LT2 / SGSC1412 / ATCC 700720	eno	STM2952	Enolase	P64076					9	20	99.7	31.7	FNQIGSLTETLAAIK	100		2.29
6	Tratado	57	Salmonella enterica serovar Typhimurium str. LT2 / SGSC1412 / ATCC 700720	eno	STM2952	Enolase	P64076					9	20	91.2	31.7	GIANSILIK	100		2.29
6	Tratado	57	Salmonella enterica serovar Typhimurium str. LT2 / SGSC1412 / ATCC 700720	eno	STM2952	Enolase	P64076					9	20	99.7	31.7	GMNTAVGDEGGYAPNLGSNAEALAVIAEAVK	100		2.29
6	Tratado	57	Salmonella enterica serovar Typhimurium str. LT2 / SGSC1412 / ATCC 700720	eno	STM2952	Enolase	P64076					9	20	99.7	31.7	GMPLYEHIAELNGTPGK	100		2.29
6	Tratado	57	Salmonella enterica serovar Typhimurium str. LT2 / SGSC1412 / ATCC 700720	eno	STM2952	Enolase	P64076					9	20	99.7	31.7	VLGDKIQLVGDDLFVTNTK	100		2.29
7	Controle	58	Salmonella enterica serovar Typhimurium str. LT2 / SGSC1412 / ATCC 700720	eno	STM2952	Enolase	P64076	45627	5.25	690	26	6	6	93.9	19.9	AVGAVNGPIAQAILGK	100	504.6	0.967
7	Controle	58	Salmonella enterica serovar Typhimurium str. LT2 / SGSC1412 / ATCC 700720	eno	STM2952	Enolase	P64076					6	6	99.7	19.9	AVGAVNGPIAQAILGKDAK	100		0.967
7	Controle	58	Salmonella enterica serovar Typhimurium str. LT2 / SGSC1412 / ATCC 700720	eno	STM2952	Enolase	P64076					6	6	99.7	19.9	DAGYTAVISHR	100		0.967
7	Controle	58	Salmonella enterica serovar Typhimurium str. LT2 / SGSC1412 / ATCC 700720	eno	STM2952	Enolase	P64076					6	6	99.7	19.9	FNQIGSLTETLAAIK	100		0.967
7	Controle	58	Salmonella enterica serovar Typhimurium str. LT2 / SGSC1412 / ATCC 700720	eno	STM2952	Enolase	P64076					6	6	99.7	19.9	SGETEDATIADLAVGTAAGQIK	100		0.967
7	Controle	58	Salmonella enterica serovar Typhimurium str. LT2 / SGSC1412 / ATCC 700720	eno	STM2952	Enolase	P64076					6	6	99.7	19.9	VLGDKIQLVGDDLFVTNTK	100		0.967
7	Controle	59	Salmonella enterica serovar Typhimurium str. LT2 / SGSC1412 / ATCC 700720	eno	STM2952	Enolase	P64076	45627	5.25	742	30	8	8	99.7	26.4	AFTSEEFTHFLEELTK	100	869.59	1.4
7	Controle	59	Salmonella enterica serovar Typhimurium str. LT2 / SGSC1412 / ATCC 700720	eno	STM2952	Enolase	P64076					8	8	99.7	26.4	AVGAVNGPIAQAILGK	100		1.4
7	Controle	59	Salmonella enterica serovar Typhimurium str. LT2 / SGSC1412 / ATCC 700720	eno	STM2952	Enolase	P64076					8	8	99.7	26.4	AVGAVNGPIAQAILGKDAK	100		1.4
7	Controle	59	Salmonella enterica serovar Typhimurium str. LT2 / SGSC1412 / ATCC 700720	eno	STM2952	Enolase	P64076					8	8	99.7	26.4	DAGYTAVISHR	100		1.4
7	Controle	59	Salmonella enterica serovar Typhimurium str. LT2 / SGSC1412 / ATCC 700720	eno	STM2952	Enolase	P64076					8	8	99.7	26.4	FNQIGSLTETLAAIK	100		1.4
7	Controle	59	Salmonella enterica serovar Typhimurium str. LT2 / SGSC1412 / ATCC 700720	eno	STM2952	Enolase	P64076					8	8	99.7	26.4	GMNTAVGDEGGYAPNLGSNAEALAVIAEAVK	100		1.4
7	Controle	59	Salmonella enterica serovar Typhimurium str. LT2 / SGSC1412 / ATCC 700720	eno	STM2952	Enolase	P64076					8	8	91.8	26.4	MAKDAGYTAVISHR	100		1.4
7	Controle	59	Salmonella enterica serovar Typhimurium str. LT2 / SGSC1412 / ATCC 700720	eno	STM2952	Enolase	P64076					8	8	99.7	26.4	VLGDKIQLVGDDLFVTNTK	100		1.4
7	Controle	60	Salmonella enterica serovar Typhimurium str. LT2 / SGSC1412 / ATCC 700720	eno	STM2952	Enolase	P64076	45627	5.25	684	34	6	6	99.7	26.4	AFTSEEFTHFLEELTK	100	687.095	0.964
7	Controle	60	Salmonella enterica serovar Typhimurium str. LT2 / SGSC1412 / ATCC 700720	eno	STM2952	Enolase	P64076					6	6	99.7	26.4	DAGYTAVISHR	100		0.964
7	Controle	60	Salmonella enterica serovar Typhimurium str. LT2 / SGSC1412 / ATCC 700720	eno	STM2952	Enolase	P64076					6	6	99.7	26.4	FNQIGSLTETLAAIK	100		0.964
7	Controle	60	Salmonella enterica serovar Typhimurium str. LT2 / SGSC1412 / ATCC 700720	eno	STM2952	Enolase	P64076					6	6	99.7	26.4	GMNTAVGDEGGYAPNLGSNAEALAVIAEAVK	100		0.964
7	Controle	60	Salmonella enterica serovar Typhimurium str. LT2 / SGSC1412 / ATCC 700720	eno	STM2952	Enolase	P64076					6	6	99.7	26.4	SGETEDATIADLAVGTAAGQIK	100		0.964
7	Controle	60	Salmonella enterica serovar Typhimurium str. LT2 / SGSC1412 / ATCC 700720	eno	STM2952	Enolase	P64076					6	6	99.7	26.4	VLGDKIQLVGDDLFVTNTK	100		0.964
7	Tratado	61	Salmonella enterica serovar Typhimurium str. LT2 / SGSC1412 / ATCC 700720	eno	STM2952	Enolase	P64076	45627	5.25	544	25	6	6	99.7	25.7	AFTSEEFTHFLEELTK	100	514.47	0.929
7	Tratado	61	Salmonella enterica serovar Typhimurium str. LT2 / SGSC1412 / ATCC 700720	eno	STM2952	Enolase	P64076					6	6	99.7	25.7	AVGAVNGPIAQAILGKDAK	100		0.929
7	Tratado	61	Salmonella enterica serovar Typhimurium str. LT2 / SGSC1412 / ATCC 700720	eno	STM2952	Enolase	P64076					6	6	99.7	25.7	DAGYTAVISHR	100		0.929
7	Tratado	61	Salmonella enterica serovar Typhimurium str. LT2 / SGSC1412 / ATCC 700720	eno	STM2952	Enolase	P64076					6	6	99.7	25.7	FNQIGSLTETLAAIK	100		0.929
7	Tratado	61	Salmonella enterica serovar Typhimurium str. LT2 / SGSC1412 / ATCC 700720	eno	STM2952	Enolase	P64076					6	6	99.7	25.7	GMNTAVGDEGGYAPNLGSNAEALAVIAEAVK	100		0.929
7	Tratado	61	Salmonella enterica serovar Typhimurium str. LT2 / SGSC1412 / ATCC 700720	eno	STM2952	Enolase	P64076					6	6	99.7	25.7	VLGDKIQLVGDDLFVTNTK	100		0.929
7	Tratado	62	Salmonella enterica serovar Typhimurium str. LT2 / SGSC1412 / ATCC 700720	eno	STM2952	Enolase	P64076	45627	5.25	562	32	6	6	99.7	18.5	AFTSEEFTHFLEELTK	100	606.02	0.944
7	Tratado	62	Salmonella enterica serovar Typhimurium str. LT2 / SGSC1412 / ATCC 700720	eno	STM2952	Enolase	P64076					6	6	99.7	18.5	AVGAVNGPIAQAILGK	100		0.944
7	Tratado	62	Salmonella enterica serovar Typhimurium str. LT2 / SGSC1412 / ATCC 700720	eno	STM2952	Enolase	P64076					6	6	99.7	18.5	AVGAVNGPIAQAILGKDAK	100		0.944
7	Tratado	62	Salmonella enterica serovar Typhimurium str. LT2 / SGSC1412 / ATCC 700720	eno	STM2952	Enolase	P64076					6	6	99.7	18.5	DAGYTAVISHR	100		0.944
7	Tratado	62	Salmonella enterica serovar Typhimurium str. LT2 / SGSC1412 / ATCC 700720	eno	STM2952	Enolase	P64076					6	6	99.7	18.5	FNQIGSLTETLAAIK	100		0.944
7	Tratado	62	Salmonella enterica serovar Typhimurium str. LT2 / SGSC1412 / ATCC 700720	eno	STM2952	Enolase	P64076					6	6	99.7	18.5	VLGDKIQLVGDDLFVTNTK	100		0.944
7	Tratado	63	Salmonella enterica serovar Typhimurium str. LT2 / SGSC1412 / ATCC 700720	eno	STM2952	Enolase	P64076	45627	5.25	684	27	7	7	99.7	25.7	AFTSEEFTHFLEELTK	100	422.92	1.2
7	Tratado	63	Salmonella enterica serovar Typhimurium str. LT2 / SGSC1412 / ATCC 700720	eno	STM2952	Enolase	P64076					7	7	95	25.7	AVGAVNGPIAQAILGK	100		1.2
7	Tratado	63	Salmonella enterica serovar Typhimurium str. LT2 / SGSC1412 / ATCC 700720	eno	STM2952	Enolase	P64076					7	7	99.7	25.7	AVGAVNGPIAQAILGKDAK	100		1.2
7	Tratado	63	Salmonella enterica serovar Typhimurium str. LT2 / SGSC1412 / ATCC 700720	eno	STM2952	Enolase	P64076					7	7	99.6	25.7	DAGYTAVISHR	100		1.2
7	Tratado	63	Salmonella enterica serovar Typhimurium str. LT2 / SGSC1412 / ATCC 700720	eno	STM2952	Enolase	P64076					7	7	99.7	25.7	FNQIGSLTETLAAIK	100		1.2
7	Tratado	63	Salmonella enterica serovar Typhimurium str. LT2 / SGSC1412 / ATCC 700720	eno	STM2952	Enolase	P64076					7	7	99.7	25.7	GMNTAVGDEGGYAPNLGSNAEALAVIAEAVK	100		1.2
7	Tratado	63	Salmonella enterica serovar Typhimurium str. LT2 / SGSC1412 / ATCC 700720	eno	STM2952	Enolase	P64076					7	7	99.7	25.7	VLGDKIQLVGDDLFVTNTK	100		1.2
12	Controle	64	Salmonella enterica serovar Typhimurium str. LT2 / SGSC1412 / ATCC 700720	eno	STM2952	Enolase	P64076	45627	5.25	96	10	2	2	99.5	6.02	DAGYTAVISHR	100	213.818	0.238
12	Controle	64	Salmonella enterica serovar Typhimurium str. LT2 / SGSC1412 / ATCC 700720	eno	STM2952	Enolase	P64076					2	2	98.9	6.02	FNQIGSLTETLAAIK	100		0.238
12	Controle	65	Salmonella enterica serovar Typhimurium str. LT2 / SGSC1412 / ATCC 700720	eno	STM2952	Enolase	P64076	45627	5.25	96	10	2	2	99.5	6.02	DAGYTAVISHR	100	15.725	0.238
12	Controle	65	Salmonella enterica serovar Typhimurium str. LT2 / SGSC1412 / ATCC 700720	eno	STM2952	Enolase	P64076					2	2	98.9	6.02	FNQIGSLTETLAAIK	100		0.238
12	Controle	66	Salmonella enterica serovar Typhimurium str. LT2 / SGSC1412 / ATCC 700720	eno	STM2952	Enolase	P64076	45627	5.25	897	32	7	13	99.7	23.6	AFTSEEFTHFLEELTK	100	411.91	1.45
12	Controle	66	Salmonella enterica serovar Typhimurium str. LT2 / SGSC1412 / ATCC 700720	eno	STM2952	Enolase	P64076					7	13	99.7	23.6	AVGAVNGPIAQAILGK	100		1.45
12	Controle	66	Salmonella enterica serovar Typhimurium str. LT2 / SGSC1412 / ATCC 700720	eno	STM2952	Enolase	P64076					7	13	99.7	23.6	AVGAVNGPIAQAILGKDAK	100		1.45
12	Controle	66	Salmonella enterica serovar Typhimurium str. LT2 / SGSC1412 / ATCC 700720	eno	STM2952	Enolase	P64076					7	13	99.7	23.6	DAGYTAVISHR	100		1.45
12	Controle	66	Salmonella enterica serovar Typhimurium str. LT2 / SGSC1412 / ATCC 700720	eno	STM2952	Enolase	P64076					7	13	99.7	23.6	FNQIGSLTETLAAIK	100		1.45
12	Controle	66	Salmonella enterica serovar Typhimurium str. LT2 / SGSC1412 / ATCC 700720	eno	STM2952	Enolase	P64076					7	13	99.7	23.6	SGETEDATIADLAVGTAAGQIK	100		1.45
12	Controle	66	Salmonella enterica serovar Typhimurium str. LT2 / SGSC1412 / ATCC 700720	eno	STM2952	Enolase	P64076					7	13	99.7	23.6	VLGDKIQLVGDDLFVTNTK	100		1.45
12	Tratado	67	Salmonella enterica serovar Typhimurium str. LT2 / SGSC1412 / ATCC 700720	eno	STM2952	Enolase	P64076	45627	5.25	1246	38	8	16	99.7	35	AVGAVNGPIAQAILGKDAK	100	604.6	1.83
12	Tratado	67	Salmonella enterica serovar Typhimurium str. LT2 / SGSC1412 / ATCC 700720	eno	STM2952	Enolase	P64076					8	16	98.9	35	DAGYTAVISHR	100		1.83
12	Tratado	67	Salmonella enterica serovar Typhimurium str. LT2 / SGSC1412 / ATCC 700720	eno	STM2952	Enolase	P64076					8	16	99.7	35	FNQIGSLTETLAAIK	100		1.83
12	Tratado	67	Salmonella enterica serovar Typhimurium str. LT2 / SGSC1412 / ATCC 700720	eno	STM2952	Enolase	P64076					8	16	99.7	35	GMNTAVGDEGGYAPNLGSNAEALAVIAEAVK	100		1.83
12	Tratado	67	Salmonella enterica serovar Typhimurium str. LT2 / SGSC1412 / ATCC 700720	eno	STM2952	Enolase	P64076					8	16	99.2	35	GMPLYEHIAELNGTPGK	100		1.83
12	Tratado	67	Salmonella enterica serovar Typhimurium str. LT2 / SGSC1412 / ATCC 700720	eno	STM2952	Enolase	P64076					8	16	99.7	35	SGETEDATIADLAVGTAAGQIK	100		1.83
12	Tratado	67	Salmonella enterica serovar Typhimurium str. LT2 / SGSC1412 / ATCC 700720	eno	STM2952	Enolase	P64076					8	16	99.1	35	SNFGANAILAVSLANAK	100		1.83
12	Tratado	67	Salmonella enterica serovar Typhimurium str. LT2 / SGSC1412 / ATCC 700720	eno	STM2952	Enolase	P64076					8	16	99.7	35	VLGDKIQLVGDDLFVTNTK	100		1.83
12	Tratado	68	Salmonella enterica serovar Typhimurium str. LT2 / SGSC1412 / ATCC 700720	eno	STM2952	Enolase	P64076	45627	5.25	469	23	6	7	99.7	23.6	AFTSEEFTHFLEELTK	100	459.7	0.775
12	Tratado	68	Salmonella enterica serovar Typhimurium str. LT2 / SGSC1412 / ATCC 700720	eno	STM2952	Enolase	P64076					6	7	99.7	23.6	AVGAVNGPIAQAILGKDAK	100		0.775
12	Tratado	68	Salmonella enterica serovar Typhimurium str. LT2 / SGSC1412 / ATCC 700720	eno	STM2952	Enolase	P64076					6	7	99.7	23.6	DAGYTAVISHR	100		0.775
12	Tratado	68	Salmonella enterica serovar Typhimurium str. LT2 / SGSC1412 / ATCC 700720	eno	STM2952	Enolase	P64076					6	7	99.7	23.6	FNQIGSLTETLAAIK	100		0.775
12	Tratado	68	Salmonella enterica serovar Typhimurium str. LT2 / SGSC1412 / ATCC 700720	eno	STM2952	Enolase	P64076					6	7	99.7	23.6	SGETEDATIADLAVGTAAGQIK	100		0.775
12	Tratado	68	Salmonella enterica serovar Typhimurium str. LT2 / SGSC1412 / ATCC 700720	eno	STM2952	Enolase	P64076					6	7	99.7	23.6	VLGDKIQLVGDDLFVTNTK	100		0.775
12	Tratado	69	Salmonella enterica serovar Typhimurium str. LT2 / SGSC1412 / ATCC 700720	eno	STM2952	Enolase	P64076	45627	5.25	941	32	8	14	99.7	30.8	AFTSEEFTHFLEELTK	100	314.8	1.59
12	Tratado	69	Salmonella enterica serovar Typhimurium str. LT2 / SGSC1412 / ATCC 700720	eno	STM2952	Enolase	P64076					8	14	99.7	30.8	AVGAVNGPIAQAILGK	100		1.59
12	Tratado	69	Salmonella enterica serovar Typhimurium str. LT2 / SGSC1412 / ATCC 700720	eno	STM2952	Enolase	P64076					8	14	99.7	30.8	AVGAVNGPIAQAILGKDAK	100		1.59
12	Tratado	69	Salmonella enterica serovar Typhimurium str. LT2 / SGSC1412 / ATCC 700720	eno	STM2952	Enolase	P64076					8	14	95	30.8	DAGYTAVISHR	100		1.59
12	Tratado	69	Salmonella enterica serovar Typhimurium str. LT2 / SGSC1412 / ATCC 700720	eno	STM2952	Enolase	P64076					8	14	99.7	30.8	FNQIGSLTETLAAIK	100		1.59
12	Tratado	69	Salmonella enterica serovar Typhimurium str. LT2 / SGSC1412 / ATCC 700720	eno	STM2952	Enolase	P64076					8	14	99.7	30.8	GMNTAVGDEGGYAPNLGSNAEALAVIAEAVK	100		1.59
12	Tratado	69	Salmonella enterica serovar Typhimurium str. LT2 / SGSC1412 / ATCC 700720	eno	STM2952	Enolase	P64076					8	14	99.7	30.8	SGETEDATIADLAVGTAAGQIK	100		1.59
12	Tratado	69	Salmonella enterica serovar Typhimurium str. LT2 / SGSC1412 / ATCC 700720	eno	STM2952	Enolase	P64076					8	14	99.7	30.8	VLGDKIQLVGDDLFVTNTK	100		1.59
36	Controle	76	Salmonella enterica serovar Typhimurium str. LT2 / SGSC1412 / ATCC 700720	eno	STM2952	Enolase	P64076	45627	5.25	66	6	1	1	99.5	2.55	DAGYTAVISHR	94.3	36.405	0.124
36	Controle	77	Salmonella enterica serovar Typhimurium str. LT2 / SGSC1412 / ATCC 700720	eno	STM2952	Enolase	P64076	45627	5.25	159	7	2	3	98.9	7.87	FNQIGSLTETLAAIK	99.8	20.235	0.35
36	Controle	77	Salmonella enterica serovar Typhimurium str. LT2 / SGSC1412 / ATCC 700720	eno	STM2952	Enolase	P64076					2	3	99.7	7.87	VLGDKIQLVGDDLFVTNTK	99.8		0.35
36	Controle	78	Salmonella enterica serovar Typhimurium str. LT2 / SGSC1412 / ATCC 700720	eno	STM2952	Enolase	P64076	45627	5.25	247	8	2	3	99.2	8.56	FNQIGSLTETLAAIK	99.8	52.575	0.374
36	Controle	78	Salmonella enterica serovar Typhimurium str. LT2 / SGSC1412 / ATCC 700720	eno	STM2952	Enolase	P64076					2	3	99.7	8.56	SGETEDATIADLAVGTAAGQIK	99.8		0.374
36	Tratado	79	Salmonella enterica serovar Typhimurium str. LT2 / SGSC1412 / ATCC 700720	eno	STM2952	Enolase	P64076	45627	5.25	201	12	2	2	99.7	8.56	FNQIGSLTETLAAIK	99.9	37.416	0.244
36	Tratado	79	Salmonella enterica serovar Typhimurium str. LT2 / SGSC1412 / ATCC 700720	eno	STM2952	Enolase	P64076					2	2	99.7	8.56	SGETEDATIADLAVGTAAGQIK	99.9		0.244
36	Tratado	80	Salmonella enterica serovar Typhimurium str. LT2 / SGSC1412 / ATCC 700720	eno	STM2952	Enolase	P64076	45627	5.25	210	12	1	3	99.7	5.09	SGETEDATIADLAVGTAAGQIK	94.3	45.093	0.367
36	Tratado	81	Salmonella enterica serovar Typhimurium str. LT2 / SGSC1412 / ATCC 700720	eno	STM2952	Enolase	P64076	45627	5.25	210	12	1	3	99.7	5.09	SGETEDATIADLAVGTAAGQIK	94.3	41.2545	0.367
4	Controle	46	Salmonella enterica serovar Typhimurium str. LT2 / SGSC1412 / ATCC 700720	flgN	STM1171	Flagella synthesis protein FlgN	P0A1J7	15979	5.34	112	10	1	1	99.7	10	SSLLATLDYLEQQR	94.2	25.46	0.1
4	Controle	47	Salmonella enterica serovar Typhimurium str. LT2 / SGSC1412 / ATCC 700720	flgN	STM1171	Flagella synthesis protein FlgN	P0A1J7	15979	5.34	121	21	1	1	99.7	10	SSLLATLDYLEQQR	98.8	31.612	0.1
4	Controle	48	Salmonella enterica serovar Typhimurium str. LT2 / SGSC1412 / ATCC 700720	flgN	STM1171	Flagella synthesis protein FlgN	P0A1J7	15979	5.34	57	21	1	1	99.6	10	SSLLATLDYLEQQR	94.2	28.536	0.12
7	Controle	58	Salmonella enterica serovar Typhimurium str. LT2 / SGSC1412 / ATCC 700720	flgN	STM1171	Flagella synthesis protein FlgN	P0A1J7	15979	5.34	99	10	1	1	99.7	10	SSLLATLDYLEQQR	94.5	12.53	0.121
7	Controle	59	Salmonella enterica serovar Typhimurium str. LT2 / SGSC1412 / ATCC 700720	flgN	STM1171	Flagella synthesis protein FlgN	P0A1J7	15979	5.34	112	10	1	1	99.7	10	SSLLATLDYLEQQR	94.5	15.881	0.107
7	Controle	60	Salmonella enterica serovar Typhimurium str. LT2 / SGSC1412 / ATCC 700720	flgN	STM1171	Flagella synthesis protein FlgN	P0A1J7	15979	5.34	112	10	1	1	99.7	10	SSLLATLDYLEQQR	94.5	19.232	0.107
7	Tratado	61	Salmonella enterica serovar Typhimurium str. LT2 / SGSC1412 / ATCC 700720	flgN	STM1171	Flagella synthesis protein FlgN	P0A1J7	15979	5.34	81	10	1	1	99.7	10	SSLLATLDYLEQQR	94.3	8.6323	0.103
7	Tratado	62	Salmonella enterica serovar Typhimurium str. LT2 / SGSC1412 / ATCC 700720	flgN	STM1171	Flagella synthesis protein FlgN	P0A1J7	15979	5.34	95	10	1	1	99.7	10	SSLLATLDYLEQQR	94.5	13.39	0.105
7	Tratado	63	Salmonella enterica serovar Typhimurium str. LT2 / SGSC1412 / ATCC 700720	flgN	STM1171	Flagella synthesis protein FlgN	P0A1J7	15979	5.34	95	10	1	1	99.7	10	SSLLATLDYLEQQR	94.5	11.0112	0.105
12	Controle	64	Salmonella enterica serovar Typhimurium str. LT2 / SGSC1412 / ATCC 700720	flgN	STM1171	Flagella synthesis protein FlgN	P0A1J7	15979	5.34	77	10	1	1	99.7	10	SSLLATLDYLEQQR	94.4	10.4941	0.119
12	Controle	65	Salmonella enterica serovar Typhimurium str. LT2 / SGSC1412 / ATCC 700720	flgN	STM1171	Flagella synthesis protein FlgN	P0A1J7	15979	5.34	77	10	1	1	99.7	10	SSLLATLDYLEQQR	94.4	12.328	0.119
12	Controle	66	Salmonella enterica serovar Typhimurium str. LT2 / SGSC1412 / ATCC 700720	flgN	STM1171	Flagella synthesis protein FlgN	P0A1J7	15979	5.34	99	10	1	1	99.7	10	SSLLATLDYLEQQR	94.6	8.6602	0.111
12	Tratado	67	Salmonella enterica serovar Typhimurium str. LT2 / SGSC1412 / ATCC 700720	flgN	STM1171	Flagella synthesis protein FlgN	P0A1J7	15979	5.34	66	10	1	1	99.3	10	SSLLATLDYLEQQR	94.4	9.5386	0.115
12	Tratado	68	Salmonella enterica serovar Typhimurium str. LT2 / SGSC1412 / ATCC 700720	flgN	STM1171	Flagella synthesis protein FlgN	P0A1J7	15979	5.34	53	10	1	1	99.4	10	SSLLATLDYLEQQR	94.5	5.6452	0.111
12	Tratado	69	Salmonella enterica serovar Typhimurium str. LT2 / SGSC1412 / ATCC 700720	flgN	STM1171	Flagella synthesis protein FlgN	P0A1J7	15979	5.34	88	10	1	1	99.7	10	SSLLATLDYLEQQR	94.4	13.432	0.114
36	Tratado	79	Salmonella enterica serovar Typhimurium str. LT2 / SGSC1412 / ATCC 700720	flgN	STM1171	Flagella synthesis protein FlgN	P0A1J7	15979	5.34	137	13	1	2	99.7	10	SSLLATLDYLEQQR	94.3	16.795	0.244
36	Tratado	80	Salmonella enterica serovar Typhimurium str. LT2 / SGSC1412 / ATCC 700720	flgN	STM1171	Flagella synthesis protein FlgN	P0A1J7	15979	5.34	148	10	1	2	99.7	10	SSLLATLDYLEQQR	94.3	16.835	0.244
36	Tratado	81	Salmonella enterica serovar Typhimurium str. LT2 / SGSC1412 / ATCC 700720	flgN	STM1171	Flagella synthesis protein FlgN	P0A1J7	15979	5.34	133	10	1	2	99.7	10	SSLLATLDYLEQQR	94.1	16.875	0.241
7	Controle	58	Salmonella enterica serovar Typhimurium str. LT2 / SGSC1412 / ATCC 700720	flgE	STM1177	Flagellar hook protein FlgE	P0A1J1	42185	4.77	96	3	1	1	99.7	3.23	TQDQILNTLVNLR	94.5	22.349	0.242
7	Controle	59	Salmonella enterica serovar Typhimurium str. LT2 / SGSC1412 / ATCC 700720	flgE	STM1177	Flagellar hook protein FlgE	P0A1J1	42185	4.77	101	11	1	1	99.7	3.23	TQDQILNTLVNLR	94.5	16.1915	0.214
7	Controle	60	Salmonella enterica serovar Typhimurium str. LT2 / SGSC1412 / ATCC 700720	flgE	STM1177	Flagellar hook protein FlgE	P0A1J1	42185	4.77	101	11	1	1	99.7	3.23	TQDQILNTLVNLR	94.5	10.034	0.214
36	Controle	76	Salmonella enterica serovar Typhimurium str. LT2 / SGSC1412 / ATCC 700720	flgE	STM1177	Flagellar hook protein FlgE	P0A1J1	42185	4.77	52	3	1	1	99	3.23	TQDQILNTLVNLR	94.3	3.0185	0.124
36	Controle	77	Salmonella enterica serovar Typhimurium str. LT2 / SGSC1412 / ATCC 700720	flgE	STM1177	Flagellar hook protein FlgE	P0A1J1	42185	4.77	63	3	1	1	99.7	3.23	TQDQILNTLVNLR	94.6	4.9008	0.125
36	Controle	78	Salmonella enterica serovar Typhimurium str. LT2 / SGSC1412 / ATCC 700720	flgE	STM1177	Flagellar hook protein FlgE	P0A1J1	42185	4.77	63	3	1	1	99.7	3.23	TQDQILNTLVNLR	94.6	6.7831	0.125
4	Controle	46	Salmonella enterica serovar Typhimurium str. LT2 / SGSC1412 / ATCC 700720	flgL	STM1184	Flagellar hook-associated protein 3	P16326	34154	4.83	155	12	2	2	99.7	12.9	AELGTQLSELSTLDSLGSDR	99.8	7.7061	0.21
4	Controle	46	Salmonella enterica serovar Typhimurium str. LT2 / SGSC1412 / ATCC 700720	flgL	STM1184	Flagellar hook-associated protein 3	P16326					2	2	99.7	12.9	VSLEESVLSQVTTAIQTAQEK	99.8		0.21
4	Controle	47	Salmonella enterica serovar Typhimurium str. LT2 / SGSC1412 / ATCC 700720	flgL	STM1184	Flagellar hook-associated protein 3	P16326	34154	4.83	117	6	1	1	99.7	6.31	AELGTQLSELSTLDSLGSDR	94.4	3.3901	0.1
4	Controle	48	Salmonella enterica serovar Typhimurium str. LT2 / SGSC1412 / ATCC 700720	flgL	STM1184	Flagellar hook-associated protein 3	P16326	34154	4.83	117	6	1	1	99.7	6.31	AELGTQLSELSTLDSLGSDR	94.4	5.5481	0.1
4	Controle	46	Salmonella enterica serovar Typhimurium str. LT2 / SGSC1412 / ATCC 700720	tig	STM0447	Trigger factor	P66932	48037	4.84	1204	43	16	25	99.7	43.1	ANDIDVPAALIDSEIDVLR	100	1275.1	2.59
4	Controle	46	Salmonella enterica serovar Typhimurium str. LT2 / SGSC1412 / ATCC 700720	tig	STM0447	Trigger factor	P66932					16	25	99.7	43.1	ANDIDVPAALIDSEIDVLRR	100		2.59
4	Controle	46	Salmonella enterica serovar Typhimurium str. LT2 / SGSC1412 / ATCC 700720	tig	STM0447	Trigger factor	P66932					16	25	97.6	43.1	ELPELTEEFIK	100		2.59
4	Controle	46	Salmonella enterica serovar Typhimurium str. LT2 / SGSC1412 / ATCC 700720	tig	STM0447	Trigger factor	P66932					16	25	99.7	43.1	FGVEDGSVAGLR	100		2.59
4	Controle	46	Salmonella enterica serovar Typhimurium str. LT2 / SGSC1412 / ATCC 700720	tig	STM0447	Trigger factor	P66932					16	25	93.5	43.1	FGVEDGSVAGLRAEVR	100		2.59
4	Controle	46	Salmonella enterica serovar Typhimurium str. LT2 / SGSC1412 / ATCC 700720	tig	STM0447	Trigger factor	P66932					16	25	99.2	43.1	GKVPMNIVAQR	100		2.59
4	Controle	46	Salmonella enterica serovar Typhimurium str. LT2 / SGSC1412 / ATCC 700720	tig	STM0447	Trigger factor	P66932					16	25	99.7	43.1	GLIEEMASAYEDPKEVIEFYSK	100		2.59
4	Controle	46	Salmonella enterica serovar Typhimurium str. LT2 / SGSC1412 / ATCC 700720	tig	STM0447	Trigger factor	P66932					16	25	99.7	43.1	INPAGAPNYVPGEYK	100		2.59
4	Controle	46	Salmonella enterica serovar Typhimurium str. LT2 / SGSC1412 / ATCC 700720	tig	STM0447	Trigger factor	P66932					16	25	98.5	43.1	NFVDAIIKEK	100		2.59
4	Controle	46	Salmonella enterica serovar Typhimurium str. LT2 / SGSC1412 / ATCC 700720	tig	STM0447	Trigger factor	P66932					16	25	99.7	43.1	NVALEEQAVEAVLAK	100		2.59
4	Controle	46	Salmonella enterica serovar Typhimurium str. LT2 / SGSC1412 / ATCC 700720	tig	STM0447	Trigger factor	P66932					16	25	98.9	43.1	QALELPRELFEEQAK	100		2.59
4	Controle	46	Salmonella enterica serovar Typhimurium str. LT2 / SGSC1412 / ATCC 700720	tig	STM0447	Trigger factor	P66932					16	25	99.7	43.1	QDVLGDLMSR	100		2.59
4	Controle	46	Salmonella enterica serovar Typhimurium str. LT2 / SGSC1412 / ATCC 700720	tig	STM0447	Trigger factor	P66932					16	25	95.8	43.1	VPMNIVAQR	100		2.59
4	Controle	46	Salmonella enterica serovar Typhimurium str. LT2 / SGSC1412 / ATCC 700720	tig	STM0447	Trigger factor	P66932					16	25	99.7	43.1	VTITIAADSIETAVKSELVNVAK	100		2.59
4	Controle	46	Salmonella enterica serovar Typhimurium str. LT2 / SGSC1412 / ATCC 700720	tig	STM0447	Trigger factor	P66932					16	25	99.7	43.1	VVVGLLLGEVIR	100		2.59
4	Controle	46	Salmonella enterica serovar Typhimurium str. LT2 / SGSC1412 / ATCC 700720	tig	STM0447	Trigger factor	P66932					16	25	99.7	43.1	YGASVRQDVLGDLMSR	100		2.59
4	Controle	47	Salmonella enterica serovar Typhimurium str. LT2 / SGSC1412 / ATCC 700720	tig	STM0447	Trigger factor	P66932	48037	4.84	1352	46	16	29	99.7	42.4	ANDIDVPAALIDSEIDVLR	100	1952.5	2.97
4	Controle	47	Salmonella enterica serovar Typhimurium str. LT2 / SGSC1412 / ATCC 700720	tig	STM0447	Trigger factor	P66932					16	29	99.7	42.4	ANDIDVPAALIDSEIDVLRR	100		2.97
4	Controle	47	Salmonella enterica serovar Typhimurium str. LT2 / SGSC1412 / ATCC 700720	tig	STM0447	Trigger factor	P66932					16	29	99.1	42.4	ELPELTEEFIK	100		2.97
4	Controle	47	Salmonella enterica serovar Typhimurium str. LT2 / SGSC1412 / ATCC 700720	tig	STM0447	Trigger factor	P66932					16	29	99.7	42.4	ELPELTEEFIKR	100		2.97
4	Controle	47	Salmonella enterica serovar Typhimurium str. LT2 / SGSC1412 / ATCC 700720	tig	STM0447	Trigger factor	P66932					16	29	99.7	42.4	FGVEDGSVAGLR	100		2.97
4	Controle	47	Salmonella enterica serovar Typhimurium str. LT2 / SGSC1412 / ATCC 700720	tig	STM0447	Trigger factor	P66932					16	29	99.7	42.4	GKVPMNIVAQR	100		2.97
4	Controle	47	Salmonella enterica serovar Typhimurium str. LT2 / SGSC1412 / ATCC 700720	tig	STM0447	Trigger factor	P66932					16	29	99.7	42.4	GLIEEMASAYEDPKEVIEFYSK	100		2.97
4	Controle	47	Salmonella enterica serovar Typhimurium str. LT2 / SGSC1412 / ATCC 700720	tig	STM0447	Trigger factor	P66932					16	29	99.7	42.4	INPAGAPNYVPGEYK	100		2.97
4	Controle	47	Salmonella enterica serovar Typhimurium str. LT2 / SGSC1412 / ATCC 700720	tig	STM0447	Trigger factor	P66932					16	29	99.1	42.4	NFVDAIIKEK	100		2.97
4	Controle	47	Salmonella enterica serovar Typhimurium str. LT2 / SGSC1412 / ATCC 700720	tig	STM0447	Trigger factor	P66932					16	29	99.7	42.4	NVALEEQAVEAVLAK	100		2.97
4	Controle	47	Salmonella enterica serovar Typhimurium str. LT2 / SGSC1412 / ATCC 700720	tig	STM0447	Trigger factor	P66932					16	29	99	42.4	QALELPRELFEEQAK	100		2.97
4	Controle	47	Salmonella enterica serovar Typhimurium str. LT2 / SGSC1412 / ATCC 700720	tig	STM0447	Trigger factor	P66932					16	29	99.7	42.4	QDVLGDLMSR	100		2.97
4	Controle	47	Salmonella enterica serovar Typhimurium str. LT2 / SGSC1412 / ATCC 700720	tig	STM0447	Trigger factor	P66932					16	29	99.5	42.4	VPMNIVAQR	100		2.97
4	Controle	47	Salmonella enterica serovar Typhimurium str. LT2 / SGSC1412 / ATCC 700720	tig	STM0447	Trigger factor	P66932					16	29	99.7	42.4	VTITIAADSIETAVKSELVNVAK	100		2.97
4	Controle	47	Salmonella enterica serovar Typhimurium str. LT2 / SGSC1412 / ATCC 700720	tig	STM0447	Trigger factor	P66932					16	29	99.7	42.4	VVVGLLLGEVIR	100		2.97
4	Controle	47	Salmonella enterica serovar Typhimurium str. LT2 / SGSC1412 / ATCC 700720	tig	STM0447	Trigger factor	P66932					16	29	99.7	42.4	YGASVRQDVLGDLMSR	100		2.97
4	Controle	48	Salmonella enterica serovar Typhimurium str. LT2 / SGSC1412 / ATCC 700720	tig	STM0447	Trigger factor	P66932	48037	4.84	870	43	13	21	99.7	36.1	ANDIDVPAALIDSEIDVLRR	100	1613.8	2.41
4	Controle	48	Salmonella enterica serovar Typhimurium str. LT2 / SGSC1412 / ATCC 700720	tig	STM0447	Trigger factor	P66932					13	21	99.7	36.1	ATDFVLAMGQGR	100		2.41
4	Controle	48	Salmonella enterica serovar Typhimurium str. LT2 / SGSC1412 / ATCC 700720	tig	STM0447	Trigger factor	P66932					13	21	97.7	36.1	ELPELTEEFIK	100		2.41
4	Controle	48	Salmonella enterica serovar Typhimurium str. LT2 / SGSC1412 / ATCC 700720	tig	STM0447	Trigger factor	P66932					13	21	99.7	36.1	FGVEDGSVAGLR	100		2.41
4	Controle	48	Salmonella enterica serovar Typhimurium str. LT2 / SGSC1412 / ATCC 700720	tig	STM0447	Trigger factor	P66932					13	21	98.2	36.1	GKVPMNIVAQR	100		2.41
4	Controle	48	Salmonella enterica serovar Typhimurium str. LT2 / SGSC1412 / ATCC 700720	tig	STM0447	Trigger factor	P66932					13	21	99.7	36.1	GLIEEMASAYEDPKEVIEFYSK	100		2.41
4	Controle	48	Salmonella enterica serovar Typhimurium str. LT2 / SGSC1412 / ATCC 700720	tig	STM0447	Trigger factor	P66932					13	21	99.5	36.1	INPAGAPNYVPGEYK	100		2.41
4	Controle	48	Salmonella enterica serovar Typhimurium str. LT2 / SGSC1412 / ATCC 700720	tig	STM0447	Trigger factor	P66932					13	21	98	36.1	NFVDAIIKEK	100		2.41
4	Controle	48	Salmonella enterica serovar Typhimurium str. LT2 / SGSC1412 / ATCC 700720	tig	STM0447	Trigger factor	P66932					13	21	99.7	36.1	NVALEEQAVEAVLAK	100		2.41
4	Controle	48	Salmonella enterica serovar Typhimurium str. LT2 / SGSC1412 / ATCC 700720	tig	STM0447	Trigger factor	P66932					13	21	99	36.1	QDVLGDLMSR	100		2.41
4	Controle	48	Salmonella enterica serovar Typhimurium str. LT2 / SGSC1412 / ATCC 700720	tig	STM0447	Trigger factor	P66932					13	21	97.7	36.1	VPMNIVAQR	100		2.41
4	Controle	48	Salmonella enterica serovar Typhimurium str. LT2 / SGSC1412 / ATCC 700720	tig	STM0447	Trigger factor	P66932					13	21	99.7	36.1	VVVGLLLGEVIR	100		2.41
4	Controle	48	Salmonella enterica serovar Typhimurium str. LT2 / SGSC1412 / ATCC 700720	tig	STM0447	Trigger factor	P66932					13	21	99.6	36.1	YGASVRQDVLGDLMSR	100		2.41
4	Tratado	49	Salmonella enterica serovar Typhimurium str. LT2 / SGSC1412 / ATCC 700720	tig	STM0447	Trigger factor	P66932	48037	4.84	556	42	8	12	93.2	22	ANDIDVPAALIDSEIDVLRR	100	586.25	1.73
4	Tratado	49	Salmonella enterica serovar Typhimurium str. LT2 / SGSC1412 / ATCC 700720	tig	STM0447	Trigger factor	P66932					8	12	98.5	22	ATDFVLAMGQGR	100		1.73
4	Tratado	49	Salmonella enterica serovar Typhimurium str. LT2 / SGSC1412 / ATCC 700720	tig	STM0447	Trigger factor	P66932					8	12	99.7	22	FGVEDGSVAGLR	100		1.73
4	Tratado	49	Salmonella enterica serovar Typhimurium str. LT2 / SGSC1412 / ATCC 700720	tig	STM0447	Trigger factor	P66932					8	12	98.8	22	GKVPMNIVAQR	100		1.73
4	Tratado	49	Salmonella enterica serovar Typhimurium str. LT2 / SGSC1412 / ATCC 700720	tig	STM0447	Trigger factor	P66932					8	12	97.5	22	INPAGAPNYVPGEYK	100		1.73
4	Tratado	49	Salmonella enterica serovar Typhimurium str. LT2 / SGSC1412 / ATCC 700720	tig	STM0447	Trigger factor	P66932					8	12	99.7	22	NVALEEQAVEAVLAK	100		1.73
4	Tratado	49	Salmonella enterica serovar Typhimurium str. LT2 / SGSC1412 / ATCC 700720	tig	STM0447	Trigger factor	P66932					8	12	98.9	22	QDVLGDLMSR	100		1.73
4	Tratado	49	Salmonella enterica serovar Typhimurium str. LT2 / SGSC1412 / ATCC 700720	tig	STM0447	Trigger factor	P66932					8	12	97.4	22	VPMNIVAQR	100		1.73
4	Tratado	50	Salmonella enterica serovar Typhimurium str. LT2 / SGSC1412 / ATCC 700720	tig	STM0447	Trigger factor	P66932	48037	4.84	565	35	7	11	97.1	21.1	ANDIDVPAALIDSEIDVLRR	100	610.865	1.74
4	Tratado	50	Salmonella enterica serovar Typhimurium str. LT2 / SGSC1412 / ATCC 700720	tig	STM0447	Trigger factor	P66932					7	11	99	21.1	ELPELTEEFIK	100		1.74
4	Tratado	50	Salmonella enterica serovar Typhimurium str. LT2 / SGSC1412 / ATCC 700720	tig	STM0447	Trigger factor	P66932					7	11	99.7	21.1	FGVEDGSVAGLR	100		1.74
4	Tratado	50	Salmonella enterica serovar Typhimurium str. LT2 / SGSC1412 / ATCC 700720	tig	STM0447	Trigger factor	P66932					7	11	93	21.1	GKVPMNIVAQR	100		1.74
4	Tratado	50	Salmonella enterica serovar Typhimurium str. LT2 / SGSC1412 / ATCC 700720	tig	STM0447	Trigger factor	P66932					7	11	99.7	21.1	NVALEEQAVEAVLAK	100		1.74
4	Tratado	50	Salmonella enterica serovar Typhimurium str. LT2 / SGSC1412 / ATCC 700720	tig	STM0447	Trigger factor	P66932					7	11	98	21.1	QDVLGDLMSR	100		1.74
4	Tratado	50	Salmonella enterica serovar Typhimurium str. LT2 / SGSC1412 / ATCC 700720	tig	STM0447	Trigger factor	P66932					7	11	96.7	21.1	VVVGLLLGEVIR	100		1.74
4	Tratado	51	Salmonella enterica serovar Typhimurium str. LT2 / SGSC1412 / ATCC 700720	tig	STM0447	Trigger factor	P66932	48037	4.84	267	29	7	8	96.1	20.4	ANDIDVPAALIDSEIDVLRR	100	635.48	1.47
4	Tratado	51	Salmonella enterica serovar Typhimurium str. LT2 / SGSC1412 / ATCC 700720	tig	STM0447	Trigger factor	P66932					7	8	99.7	20.4	FGVEDGSVAGLR	100		1.47
4	Tratado	51	Salmonella enterica serovar Typhimurium str. LT2 / SGSC1412 / ATCC 700720	tig	STM0447	Trigger factor	P66932					7	8	90.9	20.4	INPAGAPNYVPGEYK	100		1.47
4	Tratado	51	Salmonella enterica serovar Typhimurium str. LT2 / SGSC1412 / ATCC 700720	tig	STM0447	Trigger factor	P66932					7	8	97.1	20.4	NFVDAIIKEK	100		1.47
4	Tratado	51	Salmonella enterica serovar Typhimurium str. LT2 / SGSC1412 / ATCC 700720	tig	STM0447	Trigger factor	P66932					7	8	99.7	20.4	NVALEEQAVEAVLAK	100		1.47
4	Tratado	51	Salmonella enterica serovar Typhimurium str. LT2 / SGSC1412 / ATCC 700720	tig	STM0447	Trigger factor	P66932					7	8	97.8	20.4	QDVLGDLMSR	100		1.47
4	Tratado	51	Salmonella enterica serovar Typhimurium str. LT2 / SGSC1412 / ATCC 700720	tig	STM0447	Trigger factor	P66932					7	8	95.8	20.4	YGASVRQDVLGDLMSR	100		1.47
6	Controle	52	Salmonella enterica serovar Typhimurium str. LT2 / SGSC1412 / ATCC 700720	tig	STM0447	Trigger factor	P66932	48037	4.84	118	6	1	2	99.7	3.47	NVALEEQAVEAVLAK	94.4	18.2555	0.429
6	Controle	53	Salmonella enterica serovar Typhimurium str. LT2 / SGSC1412 / ATCC 700720	tig	STM0447	Trigger factor	P66932	48037	4.84	140	9	1	2	99.7	3.47	NVALEEQAVEAVLAK	99.4	16.231	0.254
6	Controle	54	Salmonella enterica serovar Typhimurium str. LT2 / SGSC1412 / ATCC 700720	tig	STM0447	Trigger factor	P66932	48037	4.84	150	12	1	2	99.7	3.47	NVALEEQAVEAVLAK	99.2	20.28	0.252
6	Tratado	55	Salmonella enterica serovar Typhimurium str. LT2 / SGSC1412 / ATCC 700720	tig	STM0447	Trigger factor	P66932	48037	4.84	164	21	3	3	99.7	10.9	ANDIDVPAALIDSEIDVLRR	100	43.218	0.31
6	Tratado	55	Salmonella enterica serovar Typhimurium str. LT2 / SGSC1412 / ATCC 700720	tig	STM0447	Trigger factor	P66932					3	3	99.7	10.9	NVALEEQAVEAVLAK	100		0.31
6	Tratado	55	Salmonella enterica serovar Typhimurium str. LT2 / SGSC1412 / ATCC 700720	tig	STM0447	Trigger factor	P66932					3	3	98.7	10.9	VVVGLLLGEVIR	100		0.31
6	Tratado	56	Salmonella enterica serovar Typhimurium str. LT2 / SGSC1412 / ATCC 700720	tig	STM0447	Trigger factor	P66932	48037	4.84	104	19	1	1	99.7	3.47	NVALEEQAVEAVLAK	94.5	14.676	0.145
6	Tratado	57	Salmonella enterica serovar Typhimurium str. LT2 / SGSC1412 / ATCC 700720	tig	STM0447	Trigger factor	P66932	48037	4.84	491	28	5	9	99.3	17.1	ANDIDVPAALIDSEIDVLRR	100	28.947	1.03
6	Tratado	57	Salmonella enterica serovar Typhimurium str. LT2 / SGSC1412 / ATCC 700720	tig	STM0447	Trigger factor	P66932					5	9	99.7	17.1	FGVEDGSVAGLR	100		1.03
6	Tratado	57	Salmonella enterica serovar Typhimurium str. LT2 / SGSC1412 / ATCC 700720	tig	STM0447	Trigger factor	P66932					5	9	99.7	17.1	NVALEEQAVEAVLAK	100		1.03
6	Tratado	57	Salmonella enterica serovar Typhimurium str. LT2 / SGSC1412 / ATCC 700720	tig	STM0447	Trigger factor	P66932					5	9	99.1	17.1	QALELPRELFEEQAK	100		1.03
6	Tratado	57	Salmonella enterica serovar Typhimurium str. LT2 / SGSC1412 / ATCC 700720	tig	STM0447	Trigger factor	P66932					5	9	99.7	17.1	VVVGLLLGEVIR	100		1.03
7	Controle	58	Salmonella enterica serovar Typhimurium str. LT2 / SGSC1412 / ATCC 700720	tig	STM0447	Trigger factor	P66932	48037	4.84	492	26	8	8	99.7	24.1	ANDIDVPAALIDSEIDVLRR	100	198.32	1.33
7	Controle	58	Salmonella enterica serovar Typhimurium str. LT2 / SGSC1412 / ATCC 700720	tig	STM0447	Trigger factor	P66932					8	8	99.7	24.1	FGVEDGSVAGLR	100		1.33
7	Controle	58	Salmonella enterica serovar Typhimurium str. LT2 / SGSC1412 / ATCC 700720	tig	STM0447	Trigger factor	P66932					8	8	97.2	24.1	FGVEDGSVAGLRAEVR	100		1.33
7	Controle	58	Salmonella enterica serovar Typhimurium str. LT2 / SGSC1412 / ATCC 700720	tig	STM0447	Trigger factor	P66932					8	8	98.1	24.1	NFVDAIIKEK	100		1.33
7	Controle	58	Salmonella enterica serovar Typhimurium str. LT2 / SGSC1412 / ATCC 700720	tig	STM0447	Trigger factor	P66932					8	8	99.7	24.1	NVALEEQAVEAVLAK	100		1.33
7	Controle	58	Salmonella enterica serovar Typhimurium str. LT2 / SGSC1412 / ATCC 700720	tig	STM0447	Trigger factor	P66932					8	8	98.4	24.1	QALELPRELFEEQAK	100		1.33
7	Controle	58	Salmonella enterica serovar Typhimurium str. LT2 / SGSC1412 / ATCC 700720	tig	STM0447	Trigger factor	P66932					8	8	99.1	24.1	VSEKATSFNELMNQQA	100		1.33
7	Controle	58	Salmonella enterica serovar Typhimurium str. LT2 / SGSC1412 / ATCC 700720	tig	STM0447	Trigger factor	P66932					8	8	98	24.1	VVVGLLLGEVIR	100		1.33
7	Controle	59	Salmonella enterica serovar Typhimurium str. LT2 / SGSC1412 / ATCC 700720	tig	STM0447	Trigger factor	P66932	48037	4.84	607	25	7	7	97.9	19.9	ANDIDVPAALIDSEIDVLR	100	342.85	1.51
7	Controle	59	Salmonella enterica serovar Typhimurium str. LT2 / SGSC1412 / ATCC 700720	tig	STM0447	Trigger factor	P66932					7	7	99.5	19.9	ANDIDVPAALIDSEIDVLRR	100		1.51
7	Controle	59	Salmonella enterica serovar Typhimurium str. LT2 / SGSC1412 / ATCC 700720	tig	STM0447	Trigger factor	P66932					7	7	99.7	19.9	ATDFVLAMGQGR	100		1.51
7	Controle	59	Salmonella enterica serovar Typhimurium str. LT2 / SGSC1412 / ATCC 700720	tig	STM0447	Trigger factor	P66932					7	7	99.7	19.9	FGVEDGSVAGLR	100		1.51
7	Controle	59	Salmonella enterica serovar Typhimurium str. LT2 / SGSC1412 / ATCC 700720	tig	STM0447	Trigger factor	P66932					7	7	99.7	19.9	NVALEEQAVEAVLAK	100		1.51
7	Controle	59	Salmonella enterica serovar Typhimurium str. LT2 / SGSC1412 / ATCC 700720	tig	STM0447	Trigger factor	P66932					7	7	96.7	19.9	QALELPRELFEEQAK	100		1.51
7	Controle	59	Salmonella enterica serovar Typhimurium str. LT2 / SGSC1412 / ATCC 700720	tig	STM0447	Trigger factor	P66932					7	7	99.7	19.9	VVVGLLLGEVIR	100		1.51
7	Controle	60	Salmonella enterica serovar Typhimurium str. LT2 / SGSC1412 / ATCC 700720	tig	STM0447	Trigger factor	P66932	48037	4.84	243	17	2	2	99.7	8.1	ANDIDVPAALIDSEIDVLRR	99.9	270.585	0.321
7	Controle	60	Salmonella enterica serovar Typhimurium str. LT2 / SGSC1412 / ATCC 700720	tig	STM0447	Trigger factor	P66932					2	2	99.7	8.1	NVALEEQAVEAVLAK	99.9		0.321
7	Tratado	61	Salmonella enterica serovar Typhimurium str. LT2 / SGSC1412 / ATCC 700720	tig	STM0447	Trigger factor	P66932	48037	4.84	482	27	7	7	99.7	19.4	ANDIDVPAALIDSEIDVLR	100	442.06	1.14
7	Tratado	61	Salmonella enterica serovar Typhimurium str. LT2 / SGSC1412 / ATCC 700720	tig	STM0447	Trigger factor	P66932					7	7	98.7	19.4	ANDIDVPAALIDSEIDVLRR	100		1.14
7	Tratado	61	Salmonella enterica serovar Typhimurium str. LT2 / SGSC1412 / ATCC 700720	tig	STM0447	Trigger factor	P66932					7	7	99.7	19.4	FGVEDGSVAGLR	100		1.14
7	Tratado	61	Salmonella enterica serovar Typhimurium str. LT2 / SGSC1412 / ATCC 700720	tig	STM0447	Trigger factor	P66932					7	7	99.7	19.4	NVALEEQAVEAVLAK	100		1.14
7	Tratado	61	Salmonella enterica serovar Typhimurium str. LT2 / SGSC1412 / ATCC 700720	tig	STM0447	Trigger factor	P66932					7	7	99.7	19.4	QALELPRELFEEQAK	100		1.14
7	Tratado	61	Salmonella enterica serovar Typhimurium str. LT2 / SGSC1412 / ATCC 700720	tig	STM0447	Trigger factor	P66932					7	7	99.4	19.4	QDVLGDLMSR	100		1.14
7	Tratado	61	Salmonella enterica serovar Typhimurium str. LT2 / SGSC1412 / ATCC 700720	tig	STM0447	Trigger factor	P66932					7	7	99.5	19.4	VVVGLLLGEVIR	100		1.14
7	Tratado	62	Salmonella enterica serovar Typhimurium str. LT2 / SGSC1412 / ATCC 700720	tig	STM0447	Trigger factor	P66932	48037	4.84	558	31	11	11	99.7	26.6	ANDIDVPAALIDSEIDVLR	100	478.27	1.36
7	Tratado	62	Salmonella enterica serovar Typhimurium str. LT2 / SGSC1412 / ATCC 700720	tig	STM0447	Trigger factor	P66932					11	11	99.7	26.6	ANDIDVPAALIDSEIDVLRR	100		1.36
7	Tratado	62	Salmonella enterica serovar Typhimurium str. LT2 / SGSC1412 / ATCC 700720	tig	STM0447	Trigger factor	P66932					11	11	99.7	26.6	FGVEDGSVAGLR	100		1.36
7	Tratado	62	Salmonella enterica serovar Typhimurium str. LT2 / SGSC1412 / ATCC 700720	tig	STM0447	Trigger factor	P66932					11	11	99.7	26.6	FGVEDGSVAGLRAEVR	100		1.36
7	Tratado	62	Salmonella enterica serovar Typhimurium str. LT2 / SGSC1412 / ATCC 700720	tig	STM0447	Trigger factor	P66932					11	11	98	26.6	GKVPMNIVAQR	100		1.36
7	Tratado	62	Salmonella enterica serovar Typhimurium str. LT2 / SGSC1412 / ATCC 700720	tig	STM0447	Trigger factor	P66932					11	11	94.2	26.6	NFVDAIIKEK	100		1.36
7	Tratado	62	Salmonella enterica serovar Typhimurium str. LT2 / SGSC1412 / ATCC 700720	tig	STM0447	Trigger factor	P66932					11	11	99.7	26.6	NVALEEQAVEAVLAK	100		1.36
7	Tratado	62	Salmonella enterica serovar Typhimurium str. LT2 / SGSC1412 / ATCC 700720	tig	STM0447	Trigger factor	P66932					11	11	99.7	26.6	QALELPRELFEEQAK	100		1.36
7	Tratado	62	Salmonella enterica serovar Typhimurium str. LT2 / SGSC1412 / ATCC 700720	tig	STM0447	Trigger factor	P66932					11	11	96.9	26.6	VPMNIVAQR	100		1.36
7	Tratado	62	Salmonella enterica serovar Typhimurium str. LT2 / SGSC1412 / ATCC 700720	tig	STM0447	Trigger factor	P66932					11	11	98.4	26.6	VSEKATSFNELMNQQA	100		1.36
7	Tratado	62	Salmonella enterica serovar Typhimurium str. LT2 / SGSC1412 / ATCC 700720	tig	STM0447	Trigger factor	P66932					11	11	97.5	26.6	VVVGLLLGEVIR	100		1.36
7	Tratado	63	Salmonella enterica serovar Typhimurium str. LT2 / SGSC1412 / ATCC 700720	tig	STM0447	Trigger factor	P66932	48037	4.84	852	35	11	11	99.7	30.3	ANDIDVPAALIDSEIDVLR	100	405.85	1.6
7	Tratado	63	Salmonella enterica serovar Typhimurium str. LT2 / SGSC1412 / ATCC 700720	tig	STM0447	Trigger factor	P66932					11	11	99.7	30.3	ANDIDVPAALIDSEIDVLRR	100		1.6
7	Tratado	63	Salmonella enterica serovar Typhimurium str. LT2 / SGSC1412 / ATCC 700720	tig	STM0447	Trigger factor	P66932					11	11	99.7	30.3	FGVEDGSVAGLR	100		1.6
7	Tratado	63	Salmonella enterica serovar Typhimurium str. LT2 / SGSC1412 / ATCC 700720	tig	STM0447	Trigger factor	P66932					11	11	99.2	30.3	FGVEDGSVAGLRAEVR	100		1.6
7	Tratado	63	Salmonella enterica serovar Typhimurium str. LT2 / SGSC1412 / ATCC 700720	tig	STM0447	Trigger factor	P66932					11	11	91.8	30.3	GKVPMNIVAQR	100		1.6
7	Tratado	63	Salmonella enterica serovar Typhimurium str. LT2 / SGSC1412 / ATCC 700720	tig	STM0447	Trigger factor	P66932					11	11	99.7	30.3	GLIEEMASAYEDPKEVIEFYSK	100		1.6
7	Tratado	63	Salmonella enterica serovar Typhimurium str. LT2 / SGSC1412 / ATCC 700720	tig	STM0447	Trigger factor	P66932					11	11	94.7	30.3	NFVDAIIKEK	100		1.6
7	Tratado	63	Salmonella enterica serovar Typhimurium str. LT2 / SGSC1412 / ATCC 700720	tig	STM0447	Trigger factor	P66932					11	11	99.7	30.3	NVALEEQAVEAVLAK	100		1.6
7	Tratado	63	Salmonella enterica serovar Typhimurium str. LT2 / SGSC1412 / ATCC 700720	tig	STM0447	Trigger factor	P66932					11	11	99.4	30.3	QALELPRELFEEQAK	100		1.6
7	Tratado	63	Salmonella enterica serovar Typhimurium str. LT2 / SGSC1412 / ATCC 700720	tig	STM0447	Trigger factor	P66932					11	11	99.7	30.3	QDVLGDLMSR	100		1.6
7	Tratado	63	Salmonella enterica serovar Typhimurium str. LT2 / SGSC1412 / ATCC 700720	tig	STM0447	Trigger factor	P66932					11	11	99.7	30.3	VVVGLLLGEVIR	100		1.6
12	Controle	64	Salmonella enterica serovar Typhimurium str. LT2 / SGSC1412 / ATCC 700720	tig	STM0447	Trigger factor	P66932	48037	4.84	328	14	2	5	99.7	8.1	ANDIDVPAALIDSEIDVLRR	99.8	90.4905	0.594
12	Controle	64	Salmonella enterica serovar Typhimurium str. LT2 / SGSC1412 / ATCC 700720	tig	STM0447	Trigger factor	P66932					2	5	99.7	8.1	NVALEEQAVEAVLAK	99.8		0.594
12	Controle	65	Salmonella enterica serovar Typhimurium str. LT2 / SGSC1412 / ATCC 700720	tig	STM0447	Trigger factor	P66932	48037	4.84	328	14	2	5	99.7	8.1	ANDIDVPAALIDSEIDVLRR	99.8	85.688	0.594
12	Controle	65	Salmonella enterica serovar Typhimurium str. LT2 / SGSC1412 / ATCC 700720	tig	STM0447	Trigger factor	P66932					2	5	99.7	8.1	NVALEEQAVEAVLAK	99.8		0.594
12	Controle	66	Salmonella enterica serovar Typhimurium str. LT2 / SGSC1412 / ATCC 700720	tig	STM0447	Trigger factor	P66932	48037	4.84	278	25	4	6	96	14.6	ANDIDVPAALIDSEIDVLRR	100	95.293	0.668
12	Controle	66	Salmonella enterica serovar Typhimurium str. LT2 / SGSC1412 / ATCC 700720	tig	STM0447	Trigger factor	P66932					4	6	96.6	14.6	FGVEDGSVAGLRAEVR	100		0.668
12	Controle	66	Salmonella enterica serovar Typhimurium str. LT2 / SGSC1412 / ATCC 700720	tig	STM0447	Trigger factor	P66932					4	6	99.7	14.6	NVALEEQAVEAVLAK	100		0.668
12	Controle	66	Salmonella enterica serovar Typhimurium str. LT2 / SGSC1412 / ATCC 700720	tig	STM0447	Trigger factor	P66932					4	6	99.7	14.6	VVVGLLLGEVIR	100		0.668
12	Tratado	67	Salmonella enterica serovar Typhimurium str. LT2 / SGSC1412 / ATCC 700720	tig	STM0447	Trigger factor	P66932	48037	4.84	249	19	4	5	99.7	10.4	ANDIDVPAALIDSEIDVLR	100	69.058	0.573
12	Tratado	67	Salmonella enterica serovar Typhimurium str. LT2 / SGSC1412 / ATCC 700720	tig	STM0447	Trigger factor	P66932					4	5	99.7	10.4	ANDIDVPAALIDSEIDVLRR	100		0.573
12	Tratado	67	Salmonella enterica serovar Typhimurium str. LT2 / SGSC1412 / ATCC 700720	tig	STM0447	Trigger factor	P66932					4	5	97.7	10.4	NFVDAIIKEK	100		0.573
12	Tratado	67	Salmonella enterica serovar Typhimurium str. LT2 / SGSC1412 / ATCC 700720	tig	STM0447	Trigger factor	P66932					4	5	99.7	10.4	NVALEEQAVEAVLAK	100		0.573
12	Tratado	68	Salmonella enterica serovar Typhimurium str. LT2 / SGSC1412 / ATCC 700720	tig	STM0447	Trigger factor	P66932	48037	4.84	339	18	5	6	99	16	ANDIDVPAALIDSEIDVLR	100	65.671	0.664
12	Tratado	68	Salmonella enterica serovar Typhimurium str. LT2 / SGSC1412 / ATCC 700720	tig	STM0447	Trigger factor	P66932					5	6	97.1	16	ELPELTEEFIK	100		0.664
12	Tratado	68	Salmonella enterica serovar Typhimurium str. LT2 / SGSC1412 / ATCC 700720	tig	STM0447	Trigger factor	P66932					5	6	99.7	16	FGVEDGSVAGLR	100		0.664
12	Tratado	68	Salmonella enterica serovar Typhimurium str. LT2 / SGSC1412 / ATCC 700720	tig	STM0447	Trigger factor	P66932					5	6	99.7	16	NVALEEQAVEAVLAK	100		0.664
12	Tratado	68	Salmonella enterica serovar Typhimurium str. LT2 / SGSC1412 / ATCC 700720	tig	STM0447	Trigger factor	P66932					5	6	98.6	16	VVVGLLLGEVIR	100		0.664
12	Tratado	69	Salmonella enterica serovar Typhimurium str. LT2 / SGSC1412 / ATCC 700720	tig	STM0447	Trigger factor	P66932	48037	4.84	248	18	3	5	99.4	8.1	ANDIDVPAALIDSEIDVLR	100	67.3645	0.568
12	Tratado	69	Salmonella enterica serovar Typhimurium str. LT2 / SGSC1412 / ATCC 700720	tig	STM0447	Trigger factor	P66932					3	5	99.7	8.1	ANDIDVPAALIDSEIDVLRR	100		0.568
12	Tratado	69	Salmonella enterica serovar Typhimurium str. LT2 / SGSC1412 / ATCC 700720	tig	STM0447	Trigger factor	P66932					3	5	99.7	8.1	NVALEEQAVEAVLAK	100		0.568
36	Controle	76	Salmonella enterica serovar Typhimurium str. LT2 / SGSC1412 / ATCC 700720	tig	STM0447	Trigger factor	P66932	48037	4.84	189	14	3	3	99.7	8.56	FGVEDGSVAGLR	100	45.7465	0.373
36	Controle	76	Salmonella enterica serovar Typhimurium str. LT2 / SGSC1412 / ATCC 700720	tig	STM0447	Trigger factor	P66932					3	3	99.7	8.56	NVALEEQAVEAVLAK	100		0.373
36	Controle	76	Salmonella enterica serovar Typhimurium str. LT2 / SGSC1412 / ATCC 700720	tig	STM0447	Trigger factor	P66932					3	3	94.8	8.56	QDVLGDLMSR	100		0.373
36	Controle	77	Salmonella enterica serovar Typhimurium str. LT2 / SGSC1412 / ATCC 700720	tig	STM0447	Trigger factor	P66932	48037	4.84	211	25	4	4	99.7	14.1	ANDIDVPAALIDSEIDVLRR	100	48.723	0.467
36	Controle	77	Salmonella enterica serovar Typhimurium str. LT2 / SGSC1412 / ATCC 700720	tig	STM0447	Trigger factor	P66932					4	4	93.9	14.1	FGVEDGSVAGLRAEVR	100		0.467
36	Controle	77	Salmonella enterica serovar Typhimurium str. LT2 / SGSC1412 / ATCC 700720	tig	STM0447	Trigger factor	P66932					4	4	99.7	14.1	NVALEEQAVEAVLAK	100		0.467
36	Controle	77	Salmonella enterica serovar Typhimurium str. LT2 / SGSC1412 / ATCC 700720	tig	STM0447	Trigger factor	P66932					4	4	93.8	14.1	QDVLGDLMSR	100		0.467
36	Controle	78	Salmonella enterica serovar Typhimurium str. LT2 / SGSC1412 / ATCC 700720	tig	STM0447	Trigger factor	P66932	48037	4.84	182	11	2	3	97.6	8.1	ANDIDVPAALIDSEIDVLRR	99.8	42.77	0.374
36	Controle	78	Salmonella enterica serovar Typhimurium str. LT2 / SGSC1412 / ATCC 700720	tig	STM0447	Trigger factor	P66932					2	3	99.7	8.1	NVALEEQAVEAVLAK	99.8		0.374
36	Tratado	79	Salmonella enterica serovar Typhimurium str. LT2 / SGSC1412 / ATCC 700720	tig	STM0447	Trigger factor	P66932	48037	4.84	241	15	2	3	99.7	6.25	FGVEDGSVAGLR	100	24.369	0.366
36	Tratado	79	Salmonella enterica serovar Typhimurium str. LT2 / SGSC1412 / ATCC 700720	tig	STM0447	Trigger factor	P66932					2	3	99.7	6.25	NVALEEQAVEAVLAK	100		0.366
36	Tratado	80	Salmonella enterica serovar Typhimurium str. LT2 / SGSC1412 / ATCC 700720	tig	STM0447	Trigger factor	P66932	48037	4.84	184	11	1	2	99.7	3.47	NVALEEQAVEAVLAK	94.3	30.782	0.244
36	Tratado	81	Salmonella enterica serovar Typhimurium str. LT2 / SGSC1412 / ATCC 700720	tig	STM0447	Trigger factor	P66932	48037	4.84	110	8	1	1	99.7	3.47	NVALEEQAVEAVLAK	99.3	27.5755	0.121
4	Controle	46	Salmonella enterica serovar Typhimurium str. LT2 / SGSC1412 / ATCC 700720	luxS	STM2817	S-ribosylhomocysteine lyase	Q9L4T0	19467	5.71	250	28	3	4	99.7	19.3	PLLDSFAVDHTR	100	194.31	0.42
4	Controle	46	Salmonella enterica serovar Typhimurium str. LT2 / SGSC1412 / ATCC 700720	luxS	STM2817	S-ribosylhomocysteine lyase	Q9L4T0					3	4	99.7	19.3	TGFYMSLIGTPDEQR	100		0.42
4	Controle	46	Salmonella enterica serovar Typhimurium str. LT2 / SGSC1412 / ATCC 700720	luxS	STM2817	S-ribosylhomocysteine lyase	Q9L4T0					3	4	99.7	19.3	TGFYMSLIGTPDEQRVADAWK	100		0.42
4	Controle	47	Salmonella enterica serovar Typhimurium str. LT2 / SGSC1412 / ATCC 700720	luxS	STM2817	S-ribosylhomocysteine lyase	Q9L4T0	19467	5.71	171	16	2	3	99.7	16.4	PLLDSFAVDHTR	99.8	261.47	0.31
4	Controle	47	Salmonella enterica serovar Typhimurium str. LT2 / SGSC1412 / ATCC 700720	luxS	STM2817	S-ribosylhomocysteine lyase	Q9L4T0					2	3	98	16.4	TMNTPHGDAITVFDLR	99.8		0.31
4	Controle	48	Salmonella enterica serovar Typhimurium str. LT2 / SGSC1412 / ATCC 700720	luxS	STM2817	S-ribosylhomocysteine lyase	Q9L4T0	19467	5.71	70	7	1	1	99.7	7.02	PLLDSFAVDHTR	94.2	227.89	0.12
4	Tratado	49	Salmonella enterica serovar Typhimurium str. LT2 / SGSC1412 / ATCC 700720	luxS	STM2817	S-ribosylhomocysteine lyase	Q9L4T0	19467	5.71	129	7	1	3	99.5	7.02	PLLDSFAVDHTR	94.4	186.66	0.43
4	Tratado	50	Salmonella enterica serovar Typhimurium str. LT2 / SGSC1412 / ATCC 700720	luxS	STM2817	S-ribosylhomocysteine lyase	Q9L4T0	19467	5.71	131	16	1	2	99.7	7.02	PLLDSFAVDHTR	99	199.28	0.32
4	Tratado	51	Salmonella enterica serovar Typhimurium str. LT2 / SGSC1412 / ATCC 700720	luxS	STM2817	S-ribosylhomocysteine lyase	Q9L4T0	19467	5.71	73	16	1	2	99.6	7.02	PLLDSFAVDHTR	94.7	192.97	0.37
6	Tratado	55	Salmonella enterica serovar Typhimurium str. LT2 / SGSC1412 / ATCC 700720	luxS	STM2817	S-ribosylhomocysteine lyase	Q9L4T0	19467	5.71	376	25	3	6	99.7	25.1	PLLDSFAVDHTR	100	153.94	0.619
6	Tratado	55	Salmonella enterica serovar Typhimurium str. LT2 / SGSC1412 / ATCC 700720	luxS	STM2817	S-ribosylhomocysteine lyase	Q9L4T0					3	6	99.7	25.1	TGFYMSLIGTPDEQR	100		0.619
6	Tratado	55	Salmonella enterica serovar Typhimurium str. LT2 / SGSC1412 / ATCC 700720	luxS	STM2817	S-ribosylhomocysteine lyase	Q9L4T0					3	6	99.7	25.1	TMNTPHGDAITVFDLR	100		0.619
6	Tratado	56	Salmonella enterica serovar Typhimurium str. LT2 / SGSC1412 / ATCC 700720	luxS	STM2817	S-ribosylhomocysteine lyase	Q9L4T0	19467	5.71	157	16	2	2	99.7	16.4	PLLDSFAVDHTR	99.8	128.28	0.29
6	Tratado	56	Salmonella enterica serovar Typhimurium str. LT2 / SGSC1412 / ATCC 700720	luxS	STM2817	S-ribosylhomocysteine lyase	Q9L4T0					2	2	99.7	16.4	TMNTPHGDAITVFDLR	99.8		0.29
6	Tratado	57	Salmonella enterica serovar Typhimurium str. LT2 / SGSC1412 / ATCC 700720	luxS	STM2817	S-ribosylhomocysteine lyase	Q9L4T0	19467	5.71	294	28	3	6	99.7	25.1	PLLDSFAVDHTR	100	179.6	0.688
6	Tratado	57	Salmonella enterica serovar Typhimurium str. LT2 / SGSC1412 / ATCC 700720	luxS	STM2817	S-ribosylhomocysteine lyase	Q9L4T0					3	6	99.5	25.1	TGFYMSLIGTPDEQR	100		0.688
6	Tratado	57	Salmonella enterica serovar Typhimurium str. LT2 / SGSC1412 / ATCC 700720	luxS	STM2817	S-ribosylhomocysteine lyase	Q9L4T0					3	6	99.7	25.1	TMNTPHGDAITVFDLR	100		0.688
7	Controle	58	Salmonella enterica serovar Typhimurium str. LT2 / SGSC1412 / ATCC 700720	luxS	STM2817	S-ribosylhomocysteine lyase	Q9L4T0	19467	5.71	119	16	2	2	99.7	16.4	PLLDSFAVDHTR	99.8	171.535	0.242
7	Controle	58	Salmonella enterica serovar Typhimurium str. LT2 / SGSC1412 / ATCC 700720	luxS	STM2817	S-ribosylhomocysteine lyase	Q9L4T0					2	2	99.7	16.4	TMNTPHGDAITVFDLR	99.8		0.242
7	Controle	59	Salmonella enterica serovar Typhimurium str. LT2 / SGSC1412 / ATCC 700720	luxS	STM2817	S-ribosylhomocysteine lyase	Q9L4T0	19467	5.71	154	25	3	3	99.7	25.1	PLLDSFAVDHTR	100	168.84	0.323
7	Controle	59	Salmonella enterica serovar Typhimurium str. LT2 / SGSC1412 / ATCC 700720	luxS	STM2817	S-ribosylhomocysteine lyase	Q9L4T0					3	3	98.9	25.1	TGFYMSLIGTPDEQR	100		0.323
7	Controle	59	Salmonella enterica serovar Typhimurium str. LT2 / SGSC1412 / ATCC 700720	luxS	STM2817	S-ribosylhomocysteine lyase	Q9L4T0					3	3	99.7	25.1	TMNTPHGDAITVFDLR	100		0.323
7	Controle	60	Salmonella enterica serovar Typhimurium str. LT2 / SGSC1412 / ATCC 700720	luxS	STM2817	S-ribosylhomocysteine lyase	Q9L4T0	19467	5.71	172	15	2	2	99.7	15.8	PLLDSFAVDHTR	99.8	174.23	0.428
7	Controle	60	Salmonella enterica serovar Typhimurium str. LT2 / SGSC1412 / ATCC 700720	luxS	STM2817	S-ribosylhomocysteine lyase	Q9L4T0					2	2	98.9	15.8	TGFYMSLIGTPDEQR	99.8		0.428
7	Tratado	61	Salmonella enterica serovar Typhimurium str. LT2 / SGSC1412 / ATCC 700720	luxS	STM2817	S-ribosylhomocysteine lyase	Q9L4T0	19467	5.71	309	25	3	3	99.7	25.1	PLLDSFAVDHTR	100	229.73	0.619
7	Tratado	61	Salmonella enterica serovar Typhimurium str. LT2 / SGSC1412 / ATCC 700720	luxS	STM2817	S-ribosylhomocysteine lyase	Q9L4T0	19467	5.71	309	25	3	3	99.7	25.1	TGFYMSLIGTPDEQR	100		0.619
7	Tratado	61	Salmonella enterica serovar Typhimurium str. LT2 / SGSC1412 / ATCC 700720	luxS	STM2817	S-ribosylhomocysteine lyase	Q9L4T0	19467	5.71			3	3	99.7	25.1	TMNTPHGDAITVFDLR	100		0.619
7	Tratado	62	Salmonella enterica serovar Typhimurium str. LT2 / SGSC1412 / ATCC 700720	luxS	STM2817	S-ribosylhomocysteine lyase	Q9L4T0	19467	5.71	123	7	1	1	99.7	7.02	PLLDSFAVDHTR	94.5	202.16	0.21
7	Tratado	63	Salmonella enterica serovar Typhimurium str. LT2 / SGSC1412 / ATCC 700720	luxS	STM2817	S-ribosylhomocysteine lyase	Q9L4T0	19467	5.71	183	15	2	2	99.7	15.8	PLLDSFAVDHTR	99.8	257.3	0.3
7	Tratado	63	Salmonella enterica serovar Typhimurium str. LT2 / SGSC1412 / ATCC 700720	luxS	STM2817	S-ribosylhomocysteine lyase	Q9L4T0					2	2	99.7	15.8	TGFYMSLIGTPDEQR	99.8		0.3
12	Controle	64	Salmonella enterica serovar Typhimurium str. LT2 / SGSC1412 / ATCC 700720	luxS	STM2817	S-ribosylhomocysteine lyase	Q9L4T0	19467	5.71	52	7	1	1	92.5	7.02	PLLDSFAVDHTR	91.9	141.12	0.249
12	Controle	65	Salmonella enterica serovar Typhimurium str. LT2 / SGSC1412 / ATCC 700720	luxS	STM2817	S-ribosylhomocysteine lyase	Q9L4T0	19467	5.71	197	33	3	5	99.7	25.1	PLLDSFAVDHTR	100	149.39	0.594
12	Controle	65	Salmonella enterica serovar Typhimurium str. LT2 / SGSC1412 / ATCC 700720	luxS	STM2817	S-ribosylhomocysteine lyase	Q9L4T0					3	5	99.6	25.1	TGFYMSLIGTPDEQR	100		0.594
12	Controle	65	Salmonella enterica serovar Typhimurium str. LT2 / SGSC1412 / ATCC 700720	luxS	STM2817	S-ribosylhomocysteine lyase	Q9L4T0					3	5	97.6	25.1	TMNTPHGDAITVFDLR	100		0.594
12	Controle	66	Salmonella enterica serovar Typhimurium str. LT2 / SGSC1412 / ATCC 700720	luxS	STM2817	S-ribosylhomocysteine lyase	Q9L4T0	19467	5.71	243	25	3	5	99.7	25.1	PLLDSFAVDHTR	100	145.255	0.557
12	Controle	66	Salmonella enterica serovar Typhimurium str. LT2 / SGSC1412 / ATCC 700720	luxS	STM2817	S-ribosylhomocysteine lyase	Q9L4T0					3	5	99.7	25.1	TGFYMSLIGTPDEQR	100		0.557
12	Controle	66	Salmonella enterica serovar Typhimurium str. LT2 / SGSC1412 / ATCC 700720	luxS	STM2817	S-ribosylhomocysteine lyase	Q9L4T0					3	5	99.7	25.1	TMNTPHGDAITVFDLR	100		0.557
12	Tratado	67	Salmonella enterica serovar Typhimurium str. LT2 / SGSC1412 / ATCC 700720	luxS	STM2817	S-ribosylhomocysteine lyase	Q9L4T0	19467	5.71	153	16	2	3	99.7	16.4	PLLDSFAVDHTR	99.8	246.235	0.344
12	Tratado	67	Salmonella enterica serovar Typhimurium str. LT2 / SGSC1412 / ATCC 700720	luxS	STM2817	S-ribosylhomocysteine lyase	Q9L4T0					2	3	99.7	16.4	TMNTPHGDAITVFDLR	99.8		0.344
12	Tratado	68	Salmonella enterica serovar Typhimurium str. LT2 / SGSC1412 / ATCC 700720	luxS	STM2817	S-ribosylhomocysteine lyase	Q9L4T0	19467	5.71	280	25	3	5	99.7	25.1	PLLDSFAVDHTR	100	283.57	0.554
12	Tratado	68	Salmonella enterica serovar Typhimurium str. LT2 / SGSC1412 / ATCC 700720	luxS	STM2817	S-ribosylhomocysteine lyase	Q9L4T0					3	5	99.7	25.1	TGFYMSLIGTPDEQR	100		0.554
12	Tratado	68	Salmonella enterica serovar Typhimurium str. LT2 / SGSC1412 / ATCC 700720	luxS	STM2817	S-ribosylhomocysteine lyase	Q9L4T0					3	5	99.7	25.1	TMNTPHGDAITVFDLR	100		0.554
12	Tratado	69	Salmonella enterica serovar Typhimurium str. LT2 / SGSC1412 / ATCC 700720	luxS	STM2817	S-ribosylhomocysteine lyase	Q9L4T0	19467	5.71	306	25	3	5	99.7	25.1	PLLDSFAVDHTR	100	208.9	0.568
12	Tratado	69	Salmonella enterica serovar Typhimurium str. LT2 / SGSC1412 / ATCC 700720	luxS	STM2817	S-ribosylhomocysteine lyase	Q9L4T0					3	5	99.7	25.1	TGFYMSLIGTPDEQR	100		0.568
12	Tratado	69	Salmonella enterica serovar Typhimurium str. LT2 / SGSC1412 / ATCC 700720	luxS	STM2817	S-ribosylhomocysteine lyase	Q9L4T0					3	5	99.7	25.1	TMNTPHGDAITVFDLR	100		0.568
36	Controle	76	Salmonella enterica serovar Typhimurium str. LT2 / SGSC1412 / ATCC 700720	luxS	STM2817	S-ribosylhomocysteine lyase	Q9L4T0	19467	5.71	148	32	3	3	99.2	23.4	FCIPNKEVMPEK	100	85.358	0.373
36	Controle	76	Salmonella enterica serovar Typhimurium str. LT2 / SGSC1412 / ATCC 700720	luxS	STM2817	S-ribosylhomocysteine lyase	Q9L4T0					3	3	99.7	23.4	PLLDSFAVDHTR	100		0.373
36	Controle	76	Salmonella enterica serovar Typhimurium str. LT2 / SGSC1412 / ATCC 700720	luxS	STM2817	S-ribosylhomocysteine lyase	Q9L4T0					3	3	91.4	23.4	TMNTPHGDAITVFDLR	100		0.373
36	Controle	77	Salmonella enterica serovar Typhimurium str. LT2 / SGSC1412 / ATCC 700720	luxS	STM2817	S-ribosylhomocysteine lyase	Q9L4T0	19467	5.71	237	32	3	4	98.7	23.4	FCIPNKEVMPEK	100	66.849	0.467
36	Controle	77	Salmonella enterica serovar Typhimurium str. LT2 / SGSC1412 / ATCC 700720	luxS	STM2817	S-ribosylhomocysteine lyase	Q9L4T0					3	4	99.7	23.4	PLLDSFAVDHTR	100		0.467
36	Controle	77	Salmonella enterica serovar Typhimurium str. LT2 / SGSC1412 / ATCC 700720	luxS	STM2817	S-ribosylhomocysteine lyase	Q9L4T0					3	4	99.7	23.4	TMNTPHGDAITVFDLR	100		0.467
36	Controle	78	Salmonella enterica serovar Typhimurium str. LT2 / SGSC1412 / ATCC 700720	luxS	STM2817	S-ribosylhomocysteine lyase	Q9L4T0	19467	5.71	63	8	1	1	99.7	8.77	TGFYMSLIGTPDEQR	94.6	76.1035	0.125
36	Tratado	79	Salmonella enterica serovar Typhimurium str. LT2 / SGSC1412 / ATCC 700720	luxS	STM2817	S-ribosylhomocysteine lyase	Q9L4T0	19467	5.71	109	15	2	2	99.7	15.8	PLLDSFAVDHTR	99.8	75.203	0.244
36	Tratado	79	Salmonella enterica serovar Typhimurium str. LT2 / SGSC1412 / ATCC 700720	luxS	STM2817	S-ribosylhomocysteine lyase	Q9L4T0					2	2	99.5	15.8	TGFYMSLIGTPDEQR	99.8		0.244
[truncated: 3,557 more rows]
